# Supplementary material for: Integrative taxonomy reveals cryptic diversity within the Euphorbia nicaeensis alliance (Euphorbiaceae) in the central Balkan Peninsula
Source: Front Plant Sci. 2025 Apr 14;16:1558466. doi: 10.3389/fpls.2025.1558466 (PMC12035539; doi:10.3389/fpls.2025.1558466)
Supplement: Supplementary file 2 [file Table1.xlsx]

## Sheet: Supplementary_Table_1
Integrative taxonomy reveals cryptic diversity within the Euphorbia nicaeensis alliance (Euphorbiaceae) in the central Balkan Peninsula
Angela Sharovikj Ivanova, Peter Schönswetter, Mitko Kostadinovski, Michael Barfuss, Renata Ćušterevska, Božo Frajman*
* Correspondence: Božo Frajman: bozo.frajman@uibk.ac.at
Supplementary Table 1: Studied populations of the Euphorbia glareosa s.l., newly described E. balcanica and E. skopjensis, and outgroup taxa including voucher data, RGS mean values and standard deviations (SD) as well as number of individuals analysed, Genbank numbers of ITS sequences, number of individuals per population used in AFLP and different morphometric analyses.
ID	Lab number	Taxon (revised taxonomy)	Country	Locality	Elevation [m]	Longitude	Latitude	Date	Collector	Herbarium	Collection/Herbarium number	Lab number	RGS (Mean)	RGS (SD)	RGS (Nr. of Individuals/Measurements)	ITS (GenBank)	Morphometry (vegetative, cyathium)	Morphometry (fruit)	Morphometry (seed)	AFLP s. lato.	AFLP- s.str
1	14677	Euphorbia nicaeensis	Morocco	Distrito de Beni-Mellal, en el puerto de Tizi-n-Nissi	2590	-6.18833	31.8172	3.7.2006	Medina	MA	MA-01-00746425	14677				OL640170
2	14676	Euphorbia nicaeensis	Morocco	Er Rachidia: Between Ouaourioud and Imilchil, 9 km of Imilchil	2320	-5.66028	32.2069	5.7.2008	Portilheiro	MA	MA-01-00819394	14676				OL640169
3	15255	Euphorbia nicaeensis	Morocco	Meknès-Tafilalet: NE margin of the village Itzer	1646	-5.04056	32.8828	17.06.2018	J. Molero & J. M. Montserrat	BCN	J. Molero 57/2018	15255	1.48755	0.00656405	3
4	13913	Euphorbia nicaeensis	Morocco	Meknès-Tafilalt: along road from Midelt to Timahdite, 0.6 km SE Ait-Oufella	1730	-5.04861	32.9278	2.6.2010	A. Hilpold	IB	AH20103077	13913				OL640164
5	15256	Euphorbia nicaeensis	Morocco	Meknès-Tafilalet: 4 km N of the village Timahdte (between Azrou and Midelt)	1834	-5.07361	33.2719	17.06.2018	J. Molero & J. M. Montserrat	BCN	J. Molero 58/2018	15256	1.50364	0.0235165	3
6	14679	Euphorbia nicaeensis	Morocco	Ksar-es-Souk: Middle Atlas, base of djbel Hebri	2100	-4.82889	33.2947	21.6.1994	Blanch	MA	MA-01-00579305	14679				OL640172
7	12504	Euphorbia nicaeensis	Portugal	Setubal: Serra da Arrabida	67	-8.96972	38.5011	27.4.2008	P. Escobar García	IB	12504	12504	1.38468		1	OL640157
8	12517	Euphorbia nicaeensis	Spain	Cadiz: Sierra de Grazalema, Sierra del Pinar	1294	-5.39333	36.7664	18.4.2009	B. Frajman	IB	12517	12517	1.43795	0.0400963	3	OL640158
9	12526	Euphorbia nicaeensis	Spain	Mallaga: Sierras de Tejeda, Almijara y Alhama, Sendero de Río Verde (SE of Cerro Martos)	888	-3.73806	36.8556	22.4.2009	B. Frajman	IB	12526	12526	1.43811	0.0224781	3	MK091299
10	14686	Euphorbia nicaeensis	Spain	Andalucía: Granada, Ctra. Antigua a Sierra Nevada, Km. 6., aprox. curva cercana al inicio de la Ruta de los Neveros		-3.51689	37.1555		A. Díaz	MA	MA-01-00872311	14686				OL640178
11	14680	Euphorbia nicaeensis	Spain	Andalucía: Jaén, Mancha Real, Sierra de Mágina, barranco Covatillas	1905	-3.46639	37.7194	13.7.2000	Carrasco	MA	MA-01-00648471	14680				OL640173
12	12535	Euphorbia nicaeensis	Spain	Almeria: SE of the bridge over the river Río Aguas between the villages El Río de Aguas and Sorbas	332	-2.10972	37.0922	25.4.2009	B. Frajman	IB	12535	12535	1.46553		1
13	14683	Euphorbia nicaeensis	Spain	Castilla y León: Burgos, Tejada: Montes de Cervera, Pico de la Sierra	1270	-3.55639	41.9447	18.7.1989	J. A. Alejandre Sáenz	MA	MA-01-00493606	14683				OL640175
14	14681	Euphorbia nicaeensis	Spain	Castilla y León: Segovia, Cedillo de la Torre	1100	-3.65806	41.4147	13.7.1985	Á. Izuzquiza Ibáñez de Aldecoa	MA	MA-01-00507331	14681				OL640174
15	Riina 1767	Euphorbia nicaeensis	Spain	Comunidad de Madrid: Along highway A-3 (Madrid-Valencia), between Km 48 and Km 41	590	-3.32297	40.2333	31.5.2008	R. Riina	MICH/IB	Riina 1767	Riina 1767				JN250200
16	14684	Euphorbia nicaeensis	Spain	Castilla-La Mancha: Cuenca, Belinchón, Cruz de San Marcos	790	-3.05998	40.0537	3.6.1998	G. Hernández Palacios	MA	MA-01-00860841	14684				OL640176
17	14672	Euphorbia nicaeensis	Spain	Guadalajara: Pelegrina, path along Rio Dulce		-2.62	41.0142	24.11.2015	R. Riina & B. Guzmán.	IB	Riina 1958	14672	1.44144	0.0131505	5
18	14671	Euphorbia nicaeensis	Spain	Cuenca: Ciudad Encantada, surroundings of the town		-2.62	40.2108	23.6.2010	R. Riina & M. Portilheiro	IB	Riina 1874	14671	1.44437	0.0185277	4
19	14674	Euphorbia nicaeensis	Spain	Aragón: Teruel, Sierra de Javalambre	1790	-1.00528	40.1211	2.8.2009	C. Aedo Pérez	MA	MA-01-00790212	14674				OL640167
20	14685	Euphorbia nicaeensis	Spain	Comunidad Valenciana: Alicante, Alcoi, serra de Mariola, U´Uxola	650	-0.445567	38.7004	21.4.2012	Serra	MA	MA-01-00866279	14685				OL640177
21	14678	Euphorbia nicaeensis	Spain	Comunidad Valenciana: Alicante, Vall d'Alcalá, S. de Cantacuo, foya Rocha	800	-0.273333	38.77	13.05.1995	Soler	MA	MA-01-00562572	14678				OL640171
22	14675	Euphorbia nicaeensis	Spain	Comunidad Valenciana: Castellón, Entre Fredes y el Boixar	1000	0.0358333	40.7911	8.6.1999	Güemes	MA	MA-01-00629092	14675				OL640168
23	13367	Euphorbia nicaeensis	Spain	Tarragona: Serra del Boix: Serra de Cardó, along the road N of Balneari de Cardó (GPS-939)	430	0.573611	40.9606	9.8.2011	B. Frajman & P. Schönswetter	IB	13367	13367	1.34917		1	OL640159
24	11423	Euphorbia nicaeensis	Spain	Aragón: Huesca, Macizo de la Cotiella: between Ibón d'Armeña and Borda de Bilsé	1400-1600	0.365833	42.51	3.8.2006	B. Frajman & P. Schönswetter	IB	11423	11423				OL640156
25	14822	Euphorbia nicaeensis	Spain	Huesca: Mt. Cotiella, NW of the village Barbaruéns, along the road to Cotiella	1425	0.375	42.5075	17.7.2017	B. Frajman	IB	14822	14822	1.37462	0.02922	3
26	14702	Euphorbia nicaeensis	Spain	Catalunya: Lleida, La Noguera, between Balaguer and la Sentiu de Sió, LV-3025a	250	0.851111	41.8025	19.6.2016	P. Carnicero	IB	14702	14702	1.33912	0.012393	3
27	13372	Euphorbia nicaeensis	Spain	Tarragona: Serra de la Pedrera, from Coll de Guix (W of the village Colldejou) to Mt. Miranda (=Mola de Llaberia) (GPS-943)	846	0.863333	41.0944	10.08.2011	B. Frajman & P. Schönswetter	IB	13372	13372	1.36079		1	OL640161
28	13368	Euphorbia nicaeensis	Spain	Tarragona: Montmell, summit of Mt. Montmell (NW of La Bisbal del Penedès) (GPS-940)	860	1.46667	41.3356	9.8.2011	B. Frajman & P. Schönswetter	IB	13368	13368	1.37397	0.0108875	3	OL640160
29	14819	Euphorbia nicaeensis	Spain	Catalunya: Mt. Cadí, along the road between the villages Estana and Martinet	1240	1.6675	42.3303	13.7.2017	B. Frajman	IB	14819	14819	1.34326	0.0224753	3	OL640179
30	12594	Euphorbia nicaeensis	Spain	Catalunya: Barcelona, Manresa, vicinity of Torre Santa Caterina, 0.8 km S of city centre	260	1.82556	41.7178	15.5.2009	A. Hilpold, L. Chamorro	BOZ	AH20092060	12594	1.38721		1
31	13910	Euphorbia nicaeensis	Spain	Catalunya: Barcelona, 5 km ENE of Balsareny, 1,3 km S of Cornet	420	1.93333	41.8831	15.5.2009	A. Hilpold	IB	AH20092073	13910				OL640163
32	14413	Euphorbia nicaeensis	Spain	Catalunya: Barcelona, 1 km SE Rupit, next to Salt de Salent waterfall	770	2.47556	42.0153	16.5.2011	A. Hilpold & A. Sanchez-Meseguer	BOZ	PVASC 18880/AH20113026	14413				OL640165
33	15022	Euphorbia nicaeensis	France	Languedoc-Rousillon: W of the village Moussoulens (NE Alzonne)	170	2.19944	43.2806	10.06.2018	B. Frajman	IB	15022	15022	1.31176	0.00448525	3					3
34	14705	Euphorbia nicaeensis	France	Languedoc - Roussillon: Nimes, Vergèze, Aire Vergeze-Nord	40	2.96889	42.9511	8.5.2016	P. Carnicero	IB	14705	14705	1.29496	0.0214812	3
35	15033	Euphorbia nicaeensis	France	Languedoc-Rousillon: S of the village Saint-Martin-de-londres	250	3.73833	43.7564	11.06.2018	B. Frajman	IB	15033	15033	1.36327	0.034877	3
36	15043	Euphorbia nicaeensis	France	Rhône-Alpes: between the villages Saint-Didier-sous-Aubenas and Lavilledieu	250	4.42722	44.5922	14.6.2018	B. Frajman	IB	15043	15043	1.35639	0.030586	3
37	15051	Euphorbia nicaeensis	France	Provence-Alpes-Côte d'Azur: along the road D64 NW of Mazaugues	395	5.895	43.3828	14.6.2018	B. Frajman	IB	15051	15051	1.38771	0.0383313	3
38	14649	Euphorbia nicaeensis	France	Alpes-de-Haute-Provence: Basses-Alpes, Verdon gorge	770	6.37583	43.7453	2.8.1970	W. Gutermann	Herbarium W. Gutermann	Gutermann 8976	14649				OL640166
39	15061	Euphorbia nicaeensis	France	Provence-Alpes-Côte d'Azur: Verdon valley, Point Sublime plateu S of Rougon	780	6.39778	43.7931	15.6.2018	B. Frajman	IB	15061	15061	1.36061	0.0231393	3					3
40	15059	Euphorbia nicaeensis	France	Provence-Alpes-Côte d'Azur: Vallon de Cuiros 1 km ENE of Jabron	820	6.51222	43.7456	15.6.2018	B. Frajman	IB	15059	15059	1.41077	0.0058599	3
41	15058	Euphorbia nicaeensis	France	Provence-Alpes-Côte d'Azur: Vallon de Cuiros 1 km ENE of Jabron	820	6.51222	43.7456	15.6.2018	B. Frajman	IB	15058	15058	1.45582	0.0213956	3
42	15066	Euphorbia nicaeensis	France	Provence-Alpes-Côte d'Azur: along the road D4 little W of Cabris	615	6.86139	43.6572	15.6.2018	B. Frajman	IB	15066	15066	1.41918	0.0357917	3
43	13399	Euphorbia nicaeensis	France	Alpes-Maritimes: Alpes Maritimes, S of village l'Escarène (GPS-958)	177	7.34861	43.7894	13.8.2011	B. Frajman & P. Schönswetter	IB	13399	13399	1.31701		1	OL640162
44	14358	Euphorbia japygica subsp. prostrata	Italy	Trentino Alto Adige: Lago di Garda, SE slopes of Monte Brione E of Riva del Garda	150	10.8628	45.8775	24.8.2015	B. Frajman & P. Kirschner	IB	14358	14358	1.10145	0.00575117	3	OL640128	1	1	1
45	14362	Euphorbia japygica subsp. prostrata	Italy	Lombardia: Lago di Garda, slopes between the villages Salò and San Bartolomeo	260	10.5331	45.6144	25.8.2015	B. Frajman & P. Kirschner	IB	14362	14362	1.09745	0.00989397	3		1	1	1
46	14916	Euphorbia japygica subsp. prostrata	Italy	Veneto: Monte Baldo, between villages Rubiana and Peagne	455	10.7742	45.6164	28.9.2017	B. Frajman	IB	14916	14916	1.17516	0.035567	3	OL640129	1	1	1
47	13267	Euphorbia japygica subsp. prostrata	Italy	Veneto: Monte Baldo, NE of Pazzón (NE Caprino Veronese) (GPS-Nr. 894)	561	10.8364	45.6339	6.7.2011	B. Frajman	IB	13267	13267				OL640126	1	1	1
48	15508	Euphorbia japygica subsp. prostrata	Slovenia	Kras: Sežana, Štanjel, Kobjeglava - Štanjel	320	13.8333	45.8167	28.7.1998	B. Frajman	IB	15508	15508					1	1	1
49	11772	Euphorbia japygica subsp. prostrata	Slovenia	Primorska: Kras, Kobjeglava - Gabrovica pri Komnu	275	13.7917	45.8117	28.5.2006	B. Frajman & P. Schönswetter	IB	11772	11772				OL640124
50	15509	Euphorbia japygica subsp. prostrata	Slovenia	Kras: Sežana, Sežana - Dol		13.8667	45.7	14.6.2000	B. Frajman	IB	15509	15509					1	1	1
51	13563	Euphorbia japygica subsp. prostrata	Slovenia	Primorska: Kras, meadow NE of Sežana	340	13.8939	45.7194	26.5.2012	B. Frajman	IB	13563	13563	1.108	0.00504312	3		1	1	1
52	14925	Euphorbia japygica subsp. prostrata	Italy	Friuli Venezia Giulia: Carso Triestino, 1 km WSW from Bazovica/Basovizza	375	13.8461	45.6381	29.9.2017	B. Frajman	IB	14925	14925	1.1708	0.0379234	3		1	1	1
53	15510	Euphorbia japygica subsp. prostrata	Slovenia	Kras: Divača, Škocjan, near Škocjan cave		14	45.6667	23.6.1999	B. Frajman	IB	15510	15510					1	1	1
54	16939	Euphorbia japygica subsp. prostrata	Slovenia	Primorska: south of the road Senožeče – Senadole. 1.5 km west of Senožeče	550	14.0105555555556	45.7191666666667	16.8.2021	V. Stojilkovič & B. Frajman	IB	16939	16939								3
55	12228	Euphorbia japygica subsp. prostrata	Slovenia	Primorska: Kras, W of the village Senožeče	550	14.0147	45.7186	4.5.2008	B. Frajman & P. Schönswetter	IB	12228	12228				JN010070	1	1	1
56	15507	Euphorbia japygica subsp. prostrata	Slovenia	Brkini: Quadrant MTB: 0450/4		14.0333	45.6	27.7.1996	B. Frajman	IB	15507	15507					1	1	1
57	14428	Euphorbia japygica subsp. prostrata	Croatia	Istra: Rovinj, Matohanci WSW of the village Brajkovići	170	13.7556	45.1075	14.5.2016	B. Frajman	IB	14428	14428	1.14427	0.0129677	3		1	1	1	3
58	14437	Euphorbia japygica subsp. prostrata	Italy	Toscana: Firenze, S foot of Monte Ferrato (Prato)	109	11.0908	43.9111	18.6.2016	B. Frajman & P. Schönswetter	IB	14437	14437	1.12085	0.0103141	3		1	1	1
59	14438	Euphorbia japygica subsp. prostrata	Italy	Toscana: Rosignano Marittimo, slopes of Monte Vaso (NE Póggio Vitalba)	599	10.6139	43.4378	18.6.2016	B. Frajman & P. Schönswetter	IB	14438	14438	1.13334	0.0154929	4		1	1	1
60	14445	Euphorbia japygica subsp. prostrata	Italy	Toscana: Siena, foot of the hill of Castello di Capraia NE of Recenza	185	11.2669	43.1875	17.6.2016	B. Frajman & P. Schönswetter	IB	14445	14445	1.1372	0.00320149	3		1	1	1
61	14454	Euphorbia japygica subsp. prostrata	Italy	Abruzzo: Gran Sasso, Monti della Lagga E of Assergi	1535	13.5594	42.3939	16.6.2016	B. Frajman & P. Schönswetter	IB	14454	14454	1.14163	0.02416	2		1	1	1
62	14351	Euphorbia japygica subsp. prostrata	Italy	Abruzzo: L'Aquila, 1.4 km SE of the village Poggio Picenze	841	13.5583	42.3153	28.8.2015	B. Frajman & P. Kirschner	IB	14351	14351	1.15185	0.0140034	3	OL640127	1	1	1
63	13184	Euphorbia japygica subsp. prostrata	Italy	Abruzzo: Montagne del Morrone, along the road Bagnaturo (NNW Sulmona) and Rifugio Casa della Vacche (GPS-Nr. 850)	811	13.9125	42.1192	26.6.2011	B. Frajman & S. Bogdanović	IB	13184	13184	1.18324	0.0311373	2	OL640125	1	1	1
64	13191	Euphorbia japygica subsp. prostrata	Italy	Abruzzo: Montagne del Morrone, NW of the forest road Rifugio Casa della Vacche - Monte Morrone (GPS-Nr. 852)	1322	13.9383	42.1183	26.6.2011	B. Frajman & S. Bogdanović	IB	13191	13191	1.1938	0.0231311	2	MK091300	1	1	1
65	13205	Euphorbia japygica subsp. prostrata	Italy	Abruzzo: Gran Sasso, along the road Capestrano - Castél del Monte, E of Castelvécchio Calvisio (GPS-Nr. 857)	1000	13.7064	42.3133	27.6.2011	B. Frajman & S. Bogdanović	IB	13205	13205					1	1	1
66	17334	Euphorbia japygica subsp. prostrata	Italy	Campania: south-western slopes of Monte Longano north-west of Durazzano	505	14.4297222222222	41.0661111111111	31.7.2022	B. Frajman	IB	17334	17334	1.15737876844954	0.0338549163563322	3	OR656573	2	2	2
67	17343	Euphorbia japygica subsp. prostrata	Italy	Campania: Parco regionale Monti Picentini, south-western ridge of Monte Pizzautolo, little south of the natural-history museum	935	14.9316666666667	40.7791666666667	2.8.2022	B. Frajman	IB	17343	17343	1.1319183028247	0.00735867959972863	3		2	2	2
68	17345	Euphorbia japygica subsp. prostrata	Italy	Campania: Parco regionale Monti Picentini, summit of Punta di Tormine	1125	14.9505555555556	40.7733333333333	2.8.2022	B. Frajman	IB	17345	17345	1.15019695533755	0.0184408209063492	3		2	2	2
69	17347	Euphorbia japygica subsp. prostrata	Italy	Campania: Parco regionale Monti Picentini, eastern foor of Monte Calvo little south of Oasi Polveracchio, north of Campagnia	945	15.1075	40.7022222222222	3.8.2022	B. Frajman	IB	17347	17347	1.17301292597039	0.0493111268083726	3	OR656574	2	2	2
70	17330	Euphorbia japygica subsp. japygica	Italy	Puglia: Montenero north-west above San Giovanni Rotondo	900	15.7088888888889	41.7141666666667	30.7.2022	B. Frajman	IB	17330	17330	1.15578756235592	0.00708666737577303	3	OR656575	2	2	2
71	17404	Euphorbia japygica subsp. japygica	Italy	Puglia: south of Corato, near the village San Magno	470	16.3588888888889	41.0275	21.07.2022	M. Boschin	IB	17404	17404	1.13643665929842	0.0125732018906518	4		2	2	2
72	17403	Euphorbia japygica subsp. japygica	Italy	Puglia: Gravina di Puglia, Alta Murgia national park, near "Trullo di Sotto" forest	552	16.2875	40.9633333333333	19.07.2022	M. Boschin	IB	17403	17403	1.14684734154951	0.0190077267446046	4	OR656576	2	2	2
73	15814	Euphorbia japygica subsp. japygica	Italy	Apulia: 8 km SW of Mariotto	410	16.4831	41.0003	14.7.2019	D. Regele	IB	15814	15814			1	OL640146	1	1	1
74	17356	Euphorbia japygica subsp. japygica	Italy	Puglia: north-western surroundings of Parisi Vecchia on the eastern foot of Monte Catiglione (north-west Altamura)	470	16.4483333333333	40.8763888888889	5.8.2022	B. Frajman	IB	17356	17356	1.17857859195671	0.0161875149749509	3		2	2	2
75	17402	Euphorbia japygica subsp. japygica	Italy	Puglia: north-east of Altamura	435	16.6047222222222	40.8636111111111	19.07.2022	M. Boschin	IB	17402	17402	1.14123937549981	0.0197808987892086	3	OR656577	2	2	2
76	17401	Euphorbia japygica subsp. japygica	Italy	Puglia: west of Santeramo in Colle	461	16.7111111111111	40.7841666666667	19.07.2022	M. Boschin	IB	17401	17401	1.15159431580704	0.0227377712638835	3		2	2	2
77	17354	Euphorbia japygica subsp. japygica	Italy	Basilicata: Murgia Timone east of Matera	370	16.6305555555556	40.6766666666667	5.8.2022	B. Frajman	IB	17354	17354	1.18619849727903	0.0451293742100689	3		2	2	2
78	17400	Euphorbia japygica subsp. japygica	Italy	Puglia: north of Laterza, along the street between Laterza and Ferretti	368	16.7913888888889	40.6422222222222	18.07.2022	M. Boschin	IB	17400	17400	1.12634317604508	0.0257422177590931	3	OR656578	2	2	2
79	1963-0014166	Euphorbia hercegovina	Croatia	Dalmacija: Pelješac, zwischen Felsen und Geröll am Wege: Vipera-Sattel [Sv. Ilija] - Orebić		17.1814	42.9922	16.4.1930	F. J. Widder	W	14166	1963-0014166					1
80	2002-0006030	Euphorbia hercegovina	Croatia	Dalmacija: Pelješac, Strassensattel zwischen Trstenik und Potomje am Nordfuss des Berges Čučin, 400m. Felsfluren und Zwergstrauchheiden		17.3651	42.9309	16.4.1979	E. Vitek	W	06030	2002-0006030					1
81	14648	Euphorbia hercegovina	Croatia	Dalmacija: Pelješac, S slopes of Mt. Sutvara above the street ca. 3 km NW of Trstenik	370	17.37	42.9431	21.4.1981	W. Gutermann	Herbarium W. Gutermann	Gutermann 15016	14648				MF521396	1
82A	1932-0005511	Euphorbia hercegovina	Croatia	Dalmacija: Pelješac, bei Pijavičino über Trstenik, kalk	400	17.3708	42.9428	12.5.1931	J. Baumgartne	W	5511	1932-0005511					1
82B	12136	Euphorbia hercegovina	Croatia	Dalmacija: Pelješac peninsula, N of the road over the saddle between Trstenik and Piavičino	380	17.3708	42.9428	2.11.2007	B. Frajman & P. Schönswetter	IB	12136	12136	1.07632	0.0120094	2	MF521395
83	1947-0009325; 1947-0009324	Euphorbia hercegovina	Bosnia and Herzegovina	Hercegovina: Mostarsko blato		17.7389	43.3261	17.6.1811	J. Schneider	W	9324, 9325	1947-0009325; 1947-0009324					4	3	3
84	14497	Euphorbia hercegovina	Bosnia and Herzegovina	Bosna: Mt. Zlatar above Konjic	415	17.9678	43.6503	13.7.2016	I. Rešetnik & B. Frajman	IB	14497	14497	1.1548	0.0034232	3		1			3
85	12135	Euphorbia hercegovina	Bosnia and Herzegovina	Bosna: upper Neretva valley, NE of Konjic	600	17.9706	43.6486	2.11.2007	B. Frajman & P. Schönswetter	IB	12135	12135			1	JN010053	1
86	11752	Euphorbia hercegovina	Bosnia and Herzegovina	Bosnia: valley of R. Neretva, S of village Konjic along the street to špiljane at the junction towards Džajici	290	18.0103	43.6225	25.8.2006	B. Frajman & P. Schönswetter	IB	11752	11752				MF521394
87	1955-0006657	Euphorbia hercegovina	Croatia	Dalmacija: Ragusa [Dubrovnik]: Im Schotter des Weges am Kamme des Mte. Sergio [Srđ]	350	18.1128	42.6456	26.5.1926	E. Korb	W	6657	1955-0006657					3
88	12392	Euphorbia hercegovina	Bosnia and Herzegovina	Republika Srpska: mountain range Leotar N of Trebinje, SE slope of Mt. Gljiva, along the road to the summit	646	18.3844	42.7256	18.9.2008	B. Frajman & P. Schönswetter	IB	12392	12392	1.06685		1	OL640144	1	1	1
89	13777	Euphorbia hercegovina	Bosnia and Herzegovina	Hercegovina: Bijela gora, surroundings of the spring Madžarska ćesma in the village Skočigrm (GPS 1238)	369	18.4944	42.695	31.7.2013	B. Frajman, P. Schönswetter & M. Falch	IB	13777	13777	1.08945	0.00364614	3	OL640145	1	1	1	3
90	1947-0009333; 1947-0009334; 1947-0009335	Euphorbia hercegovina	Montenegro	Krivošije: Dragalj		18.6833	42.5981	19.6.1806	J. Schneider	W	9333, 9334, 9335	1947-0009333; 1947-0009334; 1947-0009335					5
92	17361	Euphorbia balcanica	Albania	Kukës: Qafe e Luzhes mountain pass south-east above Bajram Curri	822	20.1675	42.3136	6.8.2022	B. Frajman	IB	17361	17361	0.952939	0.00584934	5		2			2
91	17364	Euphorbia balcanica	Kosovo	south-west below the border crossing Morinë-Gjakovë	550	20.2189	42.4092	6.8.2022	B. Frajman	IB	17364	17364	0.950792	0.0301485	4	PV105700	1			3
93	17360	Euphorbia balcanica	Albania	Kukës: north-west of Golaj	530	20.35	42.2572	6.8.2022	B. Frajman	IB	17360	17360	0.945937	0.00814	3	PV105701	2			3
94	17377	Euphorbia balcanica	North Macedonia	west of Nova Breznica, just above the lake Kozjak	1075	21.23	41.8872	9.8.2022	R. Ćušterevska, A. Ivanova, M. Kostadinovski, B. Frajman	IB	17377	17377	0.934425	0.011688	5	PV105702	4			3
95	17376	Euphorbia balcanica	North Macedonia	west of Nova Breznica, just above the lake Kozjak	1045	21.2344	41.8914	9.8.2022	R. Ćušterevska, A. Ivanova, M. Kostadinovski, B. Frajman	IB	17376	17376	0.931576	0.033481	5	PV105703	6	4	4	3
96	18525	Euphorbia balcanica	North Macedonia	Dolneni, northeast of village Debrešte, Debreška Krasta	682	21.3308	41.4878	15.06.2024	A. Sharovikj Ivanova	IB, MKNH	18525	18525	0.894461	0.0425833	5		4	4	4
97	18529	Euphorbia balcanica	North Macedonia	Jasen, along the road Makedonski Brod - Nova Breznica, at the exit to Jasen	741	21.2169	41.8186	30.06.2024	A. Sharovikj Ivanova	IB, MKNH	18529	18529	0.941649	0.0304242	3		3	1	1
98	18510	Euphorbia balcanica	North Macedonia	Jasen, above Kozjak Lake along the road to Nova Breznica	495	21.1947	41.8039	28.08.2024	S. Trajbarič & B. Frajman	IB	18510	18510	0.929425		1
99	18509	Euphorbia balcanica	North Macedonia	Makednoski Brod, above Pešna church just below the entry to the Pešna cave	560	21.2497	41.5469	27.08.2024	S. Trajbarič & B. Frajman	IB	18509	18509	0.939434	0.0132214	3
100A	18530	Euphorbia balcanica	North Macedonia	Makedonski Brod, along the road north of Suvodol	535	21.2436	41.5264	30.06.2024	A. Sharovikj Ivanova	IB, MKNH	18530	18530	0.923211	0.00476477	3		2	1	1
100B	18508	Euphorbia balcanica	North Macedonia	Makednoski Brod, along the street between Suvodol and Barbaros	595	21.2464	41.5208	27.08.2024	S. Trajbarič & B. Frajman	IB	18508	18508	0.924031	0.00374869	3
101A	18505	Euphorbia balcanica	North Macedonia	Makednoski Brod, Barbaros	810	21.2728	41.5072	27.08.2024	S. Trajbarič & B. Frajman	IB	18505	18505	0.91383	0.0138445	3
101B	18524	Euphorbia balcanica	North Macedonia	Makedonski Brod, Barbaros	815	21.2736	41.5069	15.06.2024	A. Sharovikj Ivanova	IB, MKNH	18524	18524	0.93309	0.010715	3		4	4	4
102	18532	Euphorbia skopjensis	North Macedonia	Skopje, north of Kondovo village	320	21.3122	42.015	24.06.2024	A. Sharovikj Ivanova	IB, MKNH	18532	18532	1.78478	0.0343119	5		5	4	4
103	17368	Euphorbia skopjensis	North Macedonia	north-east of Gorno Orizari (north of Skopje)	370	21.4106	42.0661	8.8.2022	R. Ćušterevska, M. Kostadinovski, B. Frajman	IB, MKNH	17368	17368	1.82955	0.059753	5		10	8	8	3
104	14753	Euphorbia skopjensis	North Macedonia	Čučer Sandevo: between Skopje (Vizbegovo) and the village Mirkovci (N of Skopje)	394	21.4111	42.0658	23.6.2017	B. Frajman	IB	14753	14753	1.77056	0.0277793	3	OL640142	3	3	3	1
105	17367	Euphorbia skopjensis	North Macedonia	southern slope of Bardovci hill south-east of archeological site Scupi (northern part of Skopje)	270	21.3972	42.0158	8.8.2022	R. Ćušterevska, M. Kostadinovski, B. Frajman	IB, MKNH	17367	17367	1.79957	0.024759	6	PV105704	6	6	6	4
106A	15263	Euphorbia glareosa	Austria	Wien: "Johannesberg", 0.4 km WSW Unterlaa	200	16.4158	48.1306	5.12.2018	P. Schönswetter	IB	15263	15263	0.705367	0.00456172	3		1			4	4
106B	11100	Euphorbia glareosa	Austria	Wien: "Johannesberg", 0.4 km WSW Unterlaa	200	16.4158	48.1306	13.05.2006	B. Frajman & P. Schönswetter	IB	11100	11100				JN010050
107	17798	Euphorbia glareosa	Serbia	Vojvodina: north of the village Suljam	180	19.6681	45.1017	16.6.2023	B. Frajman	IB	17798	17798	0.703597	0.00769113	3	PV105705	2	2	2	3	3
108	11724	Euphorbia glareosa	Serbia	Vojvodina: Fruška Gora, N of village Sremska Mitrovica: NE surroundings of the village Grgurevci	220	19.6681	45.11	12.08.2006	B. Frajman & P. Schönswetter	IB	11724	11724				OL640132	1	1	1
109	15170	Euphorbia glareosa	Serbia	Vojvodina: S of the village Neradin	180	19.9031	45.1078	12.09.2018	B. Frajman	IB	15170	15170	0.72876	0.00413603	3		1			3	3
110	12396	Euphorbia glareosa	Bosnia and Herzegovina	Republika Srpska: NW of Višegrad, along the road to Sjemeći, just above Višegrad	516	19.2706	43.7903	19.9.2008	B. Frajman & P. Schönswetter	IB	12396	12396	0.709912	0.00439092	3	MK091298
111	17732	Euphorbia glareosa	Bosnia and Herzegovina	Drina valley: slopes above Višegrad towards Donja Lijeska	520	19.2708	43.7903	7.6.2023	B. Frajman	IB	17732	17732	0.685906	0.00294515	3		2			3	3
112	17735	Euphorbia glareosa	Serbia	Beli Rzav valley: between Kotroman and Kršanje	530	19.455	43.7825	7.6.2023	B. Frajman	IB	17735	17735	0.693555	0.0174635	3		2			3	3
113	13879	Euphorbia glareosa	Serbia	East Serbia: Rtanj		21.88	43.7	01.06.2011	D. Lakušić, S. Vukojičić, N. Kuzmanović, K. Jakovljević, E. Kabaš	BEOU/IB	BEOU32058/13879	13879	0.666619	0.0279772	3		1
114	11358	Euphorbia glareosa	Serbia	E Serbia: footpath from the village Rtanj to the summit of Mt. Rtanj (S of village Lukovo)	c. 1000-1560	21.8917	43.775	29.6.2006	B. Frajman & P. Schönswetter	IB	11358	11358				OL640131	1	1	1
115	15772	Euphorbia glareosa	Serbia	SE Serbia: Rtanj, along the path from the village Rtanj to the summit	1220	21.8942	43.77	28.6.2019	B. Frajman	IB	15772	15772	0.69904	0.00147489	3	OL640143	1	1	1	4	4
116	17793	Euphorbia glareosa	Serbia	Jugoistočna Srbija: east of the village Dudulajce	272	21.7325	43.3478	15.6.2023	B. Frajman	IB	17793	17793	1.40111	0.0121883	3	PV105706	2	2	2	4	4
117	14745	Euphorbia glareosa	North Macedonia	Kumanovo: 2 km SE of Kumanovo	315	21.7444	42.1244	22.6.2017	B. Frajman	IB	14745	14745	0.706645	0.00675008	3	OL640141	1	1	1	3	3
118	17386	Euphorbia glareosa	North Macedonia	south of Očipala (north-west of Delčevo)	670	22.7481	41.9869	11.8.2022	B. Frajman	IB	17386	17386	0.710849	0.004789	5		3	1	1	3	3
119	17383	Euphorbia glareosa	North Macedonia	south-eastern margin of Delčevo	630	22.8031	41.9478	11.8.2022	B. Frajman	IB	17383	17383	0.709258	0.010053	5	PV105707	2	2	2	3	3
120	17879	Euphorbia glareosa	Bulgaria	Pleven: near the village of Lenkovo	86	24.7153	43.5689	26.07.2023	A. Ivanova	MKNH	17879	17879	0.712262	0.0188289	3		2			3	3
121	17878	Euphorbia glareosa	Bulgaria	Pleven: between the villages of Koilovci and Brshlianitsa (Бръшляница)	119	24.7375	43.5217	26.07.2023	A. Ivanova	MKNH	17878	17878	0.697886	0.00698657	3
122	17880	Euphorbia glareosa	Bulgaria	Pleven: a hill near the village of Evlogievo	124	24.8839	43.6308	26.07.2023	A. Ivanova	MKNH	17880	17880	0.705292	0.0136837	3		2
123	17881	Euphorbia glareosa	Bulgaria	Pleven: village of Lyubenovo	223	24.9333	43.4461	26.07.2023	A. Ivanova	MKNH	17881	17881	0.714768	0.00711106	3	PV105708	2	2	2	3	3
124	17882	Euphorbia glareosa	Bulgaria	Pleven: a hill near the village of Byala Voda	35	25.0314	43.6347	26.07.2023	A. Ivanova	MKNH	17882	17882	0.703172	0.00896891	3		4
125	17883	Euphorbia glareosa	Bulgaria	Veliko Trnovo: Oresh village	124	25.2344	43.5814	26.07.2023	A. Ivanova	MKNH	17883	17883	0.705736	0.0153751	3		2	2	2	3	3
126	17884	Euphorbia glareosa	Bulgaria	Ruse: Between the villages of Chilnov and Shirokovo	119	25.9328	43.5428	27.07.2023	A. Ivanova	MKNH	17884	17884	0.600279	0.00331966	5	PV105709	2			3	3
127	17885	Euphorbia glareosa	Bulgaria	Ruse: near the village of Ostrica	132	25.9833	43.5306	27.07.2023	A. Ivanova	MKNH	17885	17885	0.601385	0.00393591	3		2			3	3
128	17887	Euphorbia glareosa	Bulgaria	Ruse: hill near the village of Svalenik	144	26.1372	43.5828	27.07.2023	A. Ivanova	MKNH	17887	17887	0.59186	0.00768464	3	PV105710	2			3	3
129	17886	Euphorbia glareosa	Bulgaria	Targovishte: Gаrchinovo village	186	26.1406	43.5114	27.07.2023	A. Ivanova	MKNH	17886	17886	0.689795	0.00327835	3	PV105711	2			3	3
130	17888	Euphorbia glareosa	Bulgaria	Razgrad: Between the villages of Drjanovec and Senovo	175	26.3675	43.6186	27.07.2023	A. Ivanova	MKNH	17888	17888	0.683288	0.00596061	3		2			2	3
131	17892	Euphorbia glareosa	Bulgaria	Burgas: between the villages of Karnobat and Venec	197	26.8583	42.6456	28.07.2023	A. Ivanova	MKNH	17892	17892	0.704167	0.00814877	3		2			3	3
132	17890	Euphorbia glareosa	Bulgaria	Varna: near the village of Nevsha	255	27.3092	43.2881	27.07.2023	A. Ivanova	MKNH	17890	17890	1.14589	0.0318051	5	PV105712	2			4	4
133	17874	Euphorbia glareosa	Bulgaria	Varna: northwest of the village of Povelyanovo	224	27.6358	43.2183	20.6.2023	A. Ivanova	MKNH	17874	17874	1.2259	0.144852	5	PV105713	2			4	4
134	17891	Euphorbia glareosa	Bulgaria	Varna: near the village of Nevsha	199	27.3089	43.285	27.07.2023	A. Ivanova	MKNH	17891	17891	0.702668	0.00425405	5	PV105720	2	1	1	2	2
135	17872	Euphorbia glareosa	Bulgaria	Varna: northwest of the village of Povelyanovo	224	27.6358	43.2183	20.6.2023	A. Ivanova	MKNH	17872	17872	0.705195	0.0055554	6	PV105714	4	3	3	3	3
136	15833	Euphorbia glareosa	Bulgaria	Varna: Varna-Vaglen	332	27.8803	43.2622	31.5.2019	C. Maylandt	IB	15833	15833	0.698601	0.00285046	3		1			3	3
137	17967	Euphorbia glareosa	Bulgaria	Varna: Yarebichna	321	27.8819	43.2731	20.06.2023	A. Ivanova & N. Berisha	IB	17967	17967	0.693541	0.004745076	3		2	2	2
138	17871	Euphorbia glareosa	Bulgaria	Dobrich: Obrochishte village	38	28.0567	43.5478	20.6.2023	A. Ivanova	MKNH	17871	17871	0.73141	0.0137118	3		2	2	2	3	3
139	17864	Euphorbia glareosa	Bulgaria	Balchik: Strazhitsa	237	28.0831	43.4397	20.6.2023	N. Berisha	IB	17864	17864	0.710433	0.0214324	3	PV105715				3	3
140	17870	Euphorbia glareosa	Bulgaria	Dobrich: Balchik	100	28.1572	43.4103	20.6.2023	A. Ivanova	MKNH	17870	17870	0.700391	0.0100092	3		2	2	2
141	17869	Euphorbia glareosa	Bulgaria	Dobrich: Balchik, near the cemetery	180	28.1606	43.4156	20.6.2023	A. Ivanova	MKNH	17869	17869	0.712863	0.00848781	3		2	2	2
142	17860	Euphorbia glareosa	Bulgaria	Dobrich: between the villages Vasilevo and Konare	158	28.2189	43.5936	19.6.2023	A. Ivanova	MKNH	17860	17860	0.711451	0.00640816	3					3	3
143	17868	Euphorbia glareosa	Bulgaria	Dobrich: east of the village Balchik	90	28.2203	43.4067	19.6.2023	A. Ivanova	MKNH	17868	17868	0.703876	0.00328718	3		2	2	2
144	17861	Euphorbia glareosa	Bulgaria	Dobrich: Vranino village	104	28.3047	43.5228	19.6.2023	A. Ivanova	MKNH	17861	17861	0.72507	0.0275227	3		2	2	2
145	15205	Euphorbia glareosa	Bulgaria	Dobrich: Vidno-Neykovo	80	28.4072	43.5733	19.5.2018	E. Kabaš, S. Vukojičić	IB	15205	15205	0.72128	0.00381352	3					3	3
146	17862	Euphorbia glareosa	Bulgaria	Dobrich: between the villages of Hadji Dimitar and Poruchnik Chunchevo	66	28.4558	43.4775	19.6.2023	A. Ivanova	MKNH	17862	17862	0.708168	0.00580851	3		2	2	2
147	17867	Euphorbia glareosa	Bulgaria	Dobrich: Kamen Breg village	19	28.5511	43.4514	19.6.2023	A. Ivanova	MKNH	17867	17867	0.708541	0.0167069	3	PV105716	2	1	1	2	3
148	15834	Euphorbia glareosa	Bulgaria	Dobrich: Kamen Bryag	30	28.5569	43.4547	1.6.2019	C. Maylandt	IB	15834	15834	0.716583	0.004682	5		1	1	1
149	17865	Euphorbia glareosa	Bulgaria	Dobrich: Shabla	10	28.5517	43.5442	19.6.2023	A. Ivanova	MKNH	17865	17865	0.708251	0.0137842	3		2	2	2
150	17866	Euphorbia glareosa	Bulgaria	Dobrich: Shabla	2	28.6019	43.5283	19.6.2023	A. Ivanova	MKNH	17866	17866	0.701616	0.00691444	3		2	2	2
151	14636	Euphorbia glareosa	Romania	Constanta: Podisul Dobrogei, Cheia, Rez. Cheia		28.4214	44.4992	26.6.2016	I. Rešetnik, S. Bogdanović, U. Buzurević, S. Đurović	IB	14636	14636	1.04725	0.0101501	3	PV105717	1	1	1	3	4
152	14637	Euphorbia glareosa	Romania	Constanta: Podisul Dobrogei, between Targusor and Gura Dobrogei		28.4706	44.4669	26.6.2016	I. Rešetnik, S. Bogdanović, U. Buzurević, S. Đurović	IB	14637	14637	0.725955	0.0199376	2	PV105718	1	1	1	3	3
153	14610	Euphorbia glareosa	Moldova	Causeni: N Causeni, Hill close to R30	123	29.2525	46.7672	1.8.2015	E. Zaveská & P. Kirschner	IB	14610	14610	0.711694	0.014249	3	OL640136				2	2
154	14609	Euphorbia glareosa	Ukraine	Odessa: Krasni Okny, Hill S of Rosivka (Rozivka)	88	29.3381	47.4539	31.7.2015	E. Zaveská & P. Kirschner	IB	14609	14609	1.25678	0.00484238	3	OL640135				4	3
155	14608	Euphorbia glareosa	Ukraine	Odessa: Ananyiv, Kokhanivka	102	30.0453	47.6089	31.7.2015	E. Zaveská & P. Kirschner	IB	14608	14608	0.701756	0.00862394	2					3	3
156	14198	Euphorbia glareosa	Ukraine	Odessa: village Vasylivka NW of Odessa	60	30.2972	46.6114	30.3.2015	B. Frajman & P. Schönswetter	IB	14198	14198	0.718481	0.012304	3	OL640134				3	3
157	12477	Euphorbia glareosa	Russia	Voronesh Oblast: S Boguchar, S Novonhkolsk, "Chipunovskeija Steppe"	228	40.4042	49.5908	5.7.2008	M. M. Wernisch	WHB	Wernisch 47896	12477				JN010103
158	14687	Euphorbia glareosa	Russia	Regio Volgae Inferioris, vallis fluvii Stscherbatovka, prov. Volgograd	0	44.7333	48.4	6.6.1992	Sagalaev	MA	MA-01-00561604	14687				OL640138
159	14642	Euphorbia glareosa	Turkey	European Turkey: Tekirdagh, between Inecik and Malkara	190	26.9111	40.8822	28.6.1984	K. H. Rechinger	WU	K. H. Rechinger, Iter turcicum 1984, WU 004695_61030	14642				OL640137
160	14689	Euphorbia glareosa	Turkey	Bay: Bayramic Evciler, Mt. Ido, Gavur geldi	840	26.8	39.7333	19.6.2001	S. Castroviejo Bolíbar	MA	MA-01-00689606	14689				OL640140
161	1969-0005440	Euphorbia glareosa	Turkey	Malkara: Vorberge im N des Ganos Dag, 5km S Alaybey SE Malkara		27.2675	40.7829	5.5.-8.6.1968	K. Bauer	W	5440	1969-0005440					1
162	14110	Euphorbia glareosa	Turkey	Kütahya: Altintas, ca. 5 km WSW of Altintas	1032	30.0939	39.0522	9.7.2014	M. Falch	IB	14110	14110	1.43678	0.0163075	3	PV105719	1	1	1	4	4
163	14688	Euphorbia glareosa	Turkey	Bal: entre Kütahya y Bozüyük, Kovran	970	30.15	39.6333	21.6.2001	S. Castroviejo Bolíbar	MA	MA-01-00689028	14688				OL640139
164	1991-0004702	Euphorbia glareosa	Turkey	65km S Bartin (60km E Zonguldak), trockene Weide	500	32.2659	41.3648	21.8.1983	P. Buchner	W	4702	1991-0004702					1	1	1
165	13637	Euphorbia glareosa	Armenia	Aragatsotn: southern foothills of Mt. Aragats, between the villages Agarak and Bjurakan	1244	44.2681	40.3153	26.7.2012	P. Schönswetter & B. Frajman	IB	13637	13637	1.13307	0.00493817	3	OL640133	1	1	1	2	2
166	K. Rechinger 39198	Euphorbia glareosa	Iran	West Azerbaijan: Maku,		44.5131	39.7961	5.5.1971	K. Rechinger	W	K. Rechinger 39198	K. Rechinger 39198				LN680643
167	13875	Euphorbia erythrodon	Turkey	Anatolia: Mt Sultan Daği	2050	31.3342	38.265	12.06.2012	M. Niketić, M. Jovanović	BEO/IB	BEO-201206/13 // 13875	13875	0.705073	0.0109049	2	OL640130				4
168	13876	Euphorbia macroclada	Turkey	Anatolia: Eskişehir	882	30.4481	39.7531	10.06.2012	M. Niketić, M. Jovanović	BEO/IB	BEO-201206/14 // 13876	13876	1.02115	0.0161314	2	OL640147				3
169	14690	Euphorbia macroclada	Turkey	Nevsehir: pr. Göreme, fondo del valle del río Amar (Ask Vadisi)	1080	34.8219	38.6633	4.7.2001	M. Garmendia	MA	MA-01-00688824	14690				OL640155
170	13933	Euphorbia macroclada	Turkey	Erzincan: between villages Mertekli and Demirpinar SE of Erzincan	1165	39.77	39.6389	20.4.2010	M. Hofbauer & C. Gilli	IB	13933	13933	1.19444		1	MK091301
171	14019	Euphorbia macroclada	Turkey	Erzurum: İspir, Çoruh river valley, Roadside on D050 between İspir and Yedigöze köyü; about 1.4 km N İspir (GPS-23)	1165	40.4964	41.0006	25.6.2014	B. Frajman, Ch. Gilli, M. Falch & P. Schönswetter	IB	14019	14019	1.09809	0.0173722	2	OL640149				3
172	13932	Euphorbia macroclada	Turkey	Erzurum: between villages Gölbaşi and Altinçanak, SW of the lake Tortum Gölü	1030	41.5867	40.5875	19.4.2010	R. Flatscher, D. Reich, M. Hofbauer & C. Gilli	IB	13932	13932				OL640148
173	14022	Euphorbia macroclada	Turkey	Erzurum: Olur, Barhal river valley (Çoruh tributary), Roadside on D060 near Yeşilbağlar köyü (GPS-27)	995	42.1167	40.7761	26.6.2014	B. Frajman, Ch. Gilli, M. Falch & P. Schönswetter	IB	14022	14022	1.09718	0.00353001	2
174	14060	Euphorbia macroclada	Turkey	Batman: Gercüş, Roadside on D955 between Midyat and Gercüş; about 2.1 km ESE Gercüş (GPS-72)	1090	41.3619	37.5619	29.6.2014	B. Frajman, Ch. Gilli, M. Falch & P. Schönswetter	IB	14060	14060	1.17163	0.0145281	3	OL640151
175	14049	Euphorbia macroclada	Turkey	Van: Gevaş, Surroundings of Lake Van, Lake Van (Van Gölü); lakeside on small peninsula between Akdamar and Gevaş; about 5 km WNW Gevaş (GPS-53)	1660	43.0572	38.3147	28.6.2014	B. Frajman, Ch. Gilli, M. Falch & P. Schönswetter	IB	14049	14049	1.2254	0.00503654	3	OL640150
176	14048	Euphorbia macroclada	Turkey	Van: Muradiye, Roadside on E99 between Çaldıran and Muradiye; about 6 km N Muradiye (GPS-52)	1785	43.7619	39.0442	27.6.2014	B. Frajman, Ch. Gilli, M. Falch & P. Schönswetter	IB	14048	14048	1.12152		1
177	14131	Euphorbia macroclada	Turkey	Van: Muradiye, Roadside on E99 between Çaldıran and Muradiye; about 6 km N Muradiye (GPS-52)	1785	43.7619	39.0442	27.6.2014	B. Frajman, Ch. Gilli, M. Falch & P. Schönswetter	IB	14131	14131	1.11795	0.0237302	2	OL640152
178	14262	Euphorbia macroclada	Iran	West Azerbaijan: Urmia, half-way between the town Urmia and the village Talebin	1475	44.91	37.61	29.6.2015	B. Frajman	IB	14262	14262	1.08213	0.0150062	3
179	14263	Euphorbia macroclada	Iran	West Azerbaijan: Urmia, Jermy Valley W of the village Barde-Sour (3 km NW of the village Silvana)	1600	44.8242	37.4372	29.6.2015	B. Frajman	IB	14263	14263	1.05441	0.000674535	2	OL640154
180	14249	Euphorbia macroclada	Iran	Kordistan: along the road Saqqez-Sanandaj, 20 km S of the village Divandarreh	2015	47.09	35.7478	30.5.2015	P. Schönswetter	IB	14249	14249	1.15911		1	OL640153
181	14091	Euphorbia petrophila	Turkey	Gümüşhane: Kelkit, Roadside between Erzincan and Yarbaşı Köyü; about 4.7 km NE Mecidiye Köyü (GPS-104)		39.5575	39.8731	01.07.2014	B. Frajman, Ch. Gilli, M. Falch & P. Schönswetter	IB	14091	14091	0.708828	0.0112877	3	OL640180				4
182	14077	Euphorbia petrophila	Turkey	Erzurum: Çat, Roadside on D950 between Bingöl and Erzurum; about 8.5 km SE Çirişli Köyü (GPS-84)	2310	41.0394	39.4739	30.6.2014	B. Frajman, Ch. Gilli, M. Falch & P. Schönswetter	IB	14077	14077	1.52822	0.0211736	4
OUTGROUP
	13181	E. barrelieri	Italy	Puglia, Gargano, along the road Monte Sant' Angelo - Vico del Gargano, S of Casa Impiombato (GPS-Nr. 849)	682	15.945	41.7281	25.6.2011	B. Frajman & S. Bogdanović	IB	13181	13181				MF521406
	12076	E. kerneri	Italy	Friuli Venezia Giulia, Alpi Giulie, Rivoli Bianchi S of Venzone	260	13.1322	46.3167	01.06.2007	B. Frajman & P. Schönswetter	IB	12076	12076				JN010058
	11103	E. saxatilis	Austria	Niederösterreich, Nördliche Kalkalpen, SW-Flanke der Hohen Mandling 0.35 km NNW des Bahnhofes Reichenthal	450	16.0047	47.88	19.5.2006	B. Frajman & P. Schönswetter	IB	11103	11103				MF521393
	11242	E. niciciana	Serbia	E Serbia, Majdanpek	500	21.9558	44.4411	20.6.2006	B. Frajman & P. Schönswetter	IB	11242	11242				JN009972
	11095	E. seguieriana subsp. seguieriana	Austria	Niederösterreich, Hainburger Berge, SW-Flanke des Braunsberges	300	16.9522	48.1525	14.5.2006	B. Frajman & P. Schönswetter	IB	11095	11095				JN009998
	11312	E. thessala	Bulgaria	Staro Selo S from Pernik: E from the road Staro Selo - Studena	820	23.1339	42.4928	27.6.2006	B. Frajman & P. Schönswetter	IB	11312	11312				JN010029
	11131	E. triflora	Slovenia	Primorska, Trnovski gozd, Caven, "Bavcarjevo zavetisce na Cavnu" hut - Mala gora	1070	13.8544	45.9244	27.5.2006	B. Frajman & P. Schönswetter	IB	11131	11131				JN010107
