# Supplementary material for: Integrative taxonomy reveals cryptic diversity within the Euphorbia nicaeensis alliance (Euphorbiaceae) in the central Balkan Peninsula
Source: Front Plant Sci. 2025 Apr 14;16:1558466. doi: 10.3389/fpls.2025.1558466 (PMC12035539; doi:10.3389/fpls.2025.1558466)
Supplement: Supplementary file 3 [file Table2.xlsx]

## Sheet: Supplementary Table 2
Integrative taxonomy reveals cryptic diversity within the Euphorbia nicaeensis alliance (Euphorbiaceae) in the central Balkan Peninsula
Angela Sharovikj Ivanova, Peter Schönswetter, Mitko Kostadinovski, Michael Barfuss, Renata Ćušterevska, Božo Frajman*
* Correspondence: Božo Frajman: bozo.frajman@uibk.ac.at
Supplementary Table S2: Morphological character-states and calculated ratios, means and medians for all characters in Euphorbia balcanica, E. skopjensis and E. glareosa s.l. Population numbers (ID) correspond to Supplementary Table S1 and Supplementary Figure 1.
Taxon	ID	Lab number	Stem length [cm]	Stem width [cm]	Stem glabrous (0)/pubescent (1)	Number of terminal rays	Length of (the longest) terminal ray [cm]	Number of branchings of (the longest) terminal ray	Number of fertile axillary rays	Length of (the longest) fertile axillary ray [cm]	Length of a middle stem leaf [cm]	Width of a middle stem leaf [cm]	Ratio Length of a middle stem leaf / Width of a middle stem leaf	Distance from the base to the widest part of a middle stem leaf [cm]	Ratio of Distance from the base to the widest part of a middle stem leaf / Length of a middle stem leaf	Length of a ray leaf [cm]	Width of a ray leaf [cm]	Ratio length/width of a ray leaf	Distance from the base to the widest part of a ray leaf [cm]	Ratio of Distance from the base to the widest part of a ray leaf / Length of a ray leaf	Length of a raylet leaf [cm]	Width of a raylet leaf [cm]	Ratio length/width of a raylet leaf	Distance from the base to the widest part of a raylet leaf [cm]	Ratio of Distance from the base to the widest part of a raylet leaf / Length of a raylet leaf	Length of cyathial involucre [mm]	Width of cyathial involucre [mm]	Ratio Length of cyathial involucre / Width of cyathial involucre	Depth of gland emargination [mm]	Length of cyathial gland [mm]	Width of cyathial gland [mm]	Ratio Depth of gland emargination / Length of cyathial gland	Ratio Length of cyathial gland / Width of cyathial gland	Fruit length [mm]	Fruit width [mm]	Ratio Fruit length / Fruit width	Distance from the base to the widest part of the fruit [mm]	Ratio of Distance from the base to the widest part of the fruit / Fruit length	Style length [mm]	Fruit glabrous (0) / pubescent (1) /glandular (2)	Seed length [mm]	Seed width [mm]	Ratio Seed length / Seed width	Distance from the base to the widest part of a seed [mm]	Ratio of Distance from the base to the widest part of a seed / Seed length	Caruncle length [mm]	Caruncle width [mm]	Ratio Caruncle length / Caruncle width	Distance from the base to the widest part of caruncle [mm]
E. balcanica	95_1	17376_1	35	0.266	0	6	4.7	1	7	4.5	3.6	0.7	5.142	2.8	0.777	1.5	1.2	1.25	0.5	0.33	0.9	1.4	0.64	0.2	0.22	2.528	1.793	1.40993	0.206	0.92	1.379	0.223913	0.66715	3.362	3.318	1.013	1.309	0.389352	1.251	1	2.286	1.847	1.23768	1.067	0.466754	1.067	1.21	0.881818	0.269
E. balcanica	95_2	17376_2	19.7	0.413	0	7	2.9	1	4	3.4	2.6	0.7	3.571	1.8	0.72	1.2	0.6	2	0.7	0.583	0.6	0.9	0.666	0.2	0.333	1.98	1.25	1.584	0.367	0.735	1.255	0.49932	0.585657
E. balcanica	95_3	17376_3	23	0.2	0	5	5.4	1	9	6	2.9	0.7	4.14286	1.5	0.517241	1.7	1.2	1.41667	0.8	0.470588	1.1	1.6	0.6875	0.4	0.363636	3.129	2.413	1.29673	0.206	1.123	1.461	0.183437	0.768652	4.206	3.564	1.18	1.818	0.43224	1.883	1	2.429	1.918	1.26642	0.905	0.372581	0.762	1.255	0.607171	0.322
E. balcanica	95_4	17376_4	19	0.17	0	5	3.9	1	7	5.1	2.3	0.6	3.83333	1.5	0.652174	1.4	1.4	1	0.5	0.357143	0.9	1.4	0.642857	0.4	0.444444	3.048	2.215	1.37607	0.233	1.022	1.436	0.227984	0.711699	3.801	3.326	1.14	1.479	0.389108	1.853	1	2.178	1.561	1.39526	1.004	0.460973	0.69	0.869	0.794016	0.233
E. balcanica	95_5	17376_5	19.1	0.19	0	6	2.7	1	3	3.1	2	0.5	4	1.4	0.7	1.2	0.6	2	0.6	0.5	0.7	1	0.7	0.2	0.285714	2.277	1.416	1.60805	0.17	0.753	0.995	0.225764	0.756784	3.183	3.021	1.05	1.004	0.315426	1.561	1	2.394	1.829	1.30891	0.851	0.355472	0.995	1.174	0.84753	0.286
E. balcanica	95_6	17376_6	27.9	0.26	0	6	4.5	1	7	5.3	3.1	1.1	2.81818	2.1	0.677419	1.4	1.2	1.16667	0.6	0.428571	1	1.5	0.666667	0.3	0.3	3.622	2.241	1.61624	0.194429	1.82986	1.29214	0.106253	1.41614
E. balcanica	94_1	17377_1	27	0.168	0	5	4.4	1	3	5	2.6	0.7	3.714	1.7	0.653	1.4	1.7	0.823	0.4	0.285	1.2	1.7	0.705	0.5	0.416667	2.42	1.96	1.23469	0.194429	1.82986	1.29214	0.106253	1.41614
E. balcanica	93_1	17360_1	19.4	0.21	0	9	3.4	1	1	3.9	1.9	0.5	3.8	1.5	0.789474	1.3	0.8	1.625	0.7	0.538462	1.1	1.2	0.916667	0.3	0.272727	2.87473	2.11873	1.37755	0.194429	1.82986	1.29214	0.106253	1.41614
E. balcanica	93_2	17360_2	19	0.35	0	6	5.9	2	10	7.2	2.6	0.6	4.33333	1.7	0.653846	2.5	1.1	2.27273	1.6	0.64	1.5	1.4	1.07143	0.5	0.333333	2.87473	2.11873	1.37755	0.194429	1.82986	1.29214	0.106253	1.41614
E. balcanica	91_1	17364_1	8.3	0.14	0	6	2.1	1	0		1.5	0.3	5	1	0.666667	1.1	0.5	2.2	0.7	0.636364	0.6	0.7	0.857143	0.3	0.5	2.87473	2.11873	1.37755	0.194429	1.82986	1.29214	0.106253	1.41614
E. balcanica	92_1	17361_1	16.9	0.25	0	10	3.9	1	1	3.2	2.1	0.6	3.5	1.1	0.52381	1.5	0.9	1.66667	0.9	0.6	0.9	1.3	0.692308	0.4	0.444444	4	3	1.33333	0.194429	1.82986	1.29214	0.106253	1.41614
E. balcanica	92_2	17361_2	27.7	0.21	0	6	4.1	1	7	5.7	1.9	0.4	4.75	1.4	0.736842	1.1	0.8	1.375	0.6	0.545455	0.9	1.1	0.818182	0.3	0.333333	3.26	2.4	1.35833	0.194429	1.82986	1.29214	0.106253	1.41614
E. balcanica	94_2	17377_2	15.3	0.153	0	4	1.9	1	2	2.3	2	0.45	4.444	1.1	0.55	1	0.83	1.204	0.4	0.4	0.6	1	0.6	0.2	0.333333	2.87473	2.11873	1.37755	0.194429	1.82986	1.29214	0.106253	1.41614
E. balcanica	94_3	17377_3	26.9	0.27	0	5	3.4	1	4	4	2.6	0.6	4.33333	1.6	0.615385	1.5	0.7	2.14286	0.8	0.533333	1	1.3	0.769231	0.3	0.3	3	2.215	1.3544	0	0.879	1.3	0	0.676154
E. balcanica	94_4	17377_4	16	0.21	0	6	4.4	1	3	4.5	3	0.7	4.28571	2.1	0.7	1.4	1	1.4	0.4	0.285714	1.2	1.6	0.75	0.3	0.25	2.358	2.403	0.981273	0.179	0.762	1.219	0.234908	0.625103
E. balcanica	97_1	18529_1	15.5	0.1	0	5	3.7	0	0		1.4	0.5	2.8	1	0.714286	1.1	0.8	1.375	0.3	0.272727	0.7	1.2	0.583333	0.2	0.285714	2.33	2.38	0.978992	0	0.73	1.37	0	0.532847
E. balcanica	97_2	18529_2	37.6	0.22	0	8	3.9	1	5	4.3	2.7	0.6	4.5	2.2	0.814815	1.5	1.4	1.07143	0.5	0.333333	0.9	1.3	0.692308	0.3	0.333333	2.59	2.49	1.04016	0	0.76	1.63	0	0.466258
E. balcanica	97_3	18529_3	31.5	0.2	0	8	3.9	1	4	4.2	2.2	0.7	3.14286	1.5	0.681818	1.6	1.2	1.33333	0.6	0.375	0.9	1.3	0.692308	0.3	0.333333	2.37	2.51	0.944223	0	0.56	1.38	0	0.405797	3.4	3.25	1.04615	1.66	0.488235	1.6818	1	2.44142	1.67208	1.46663	1.09642	0.449938	0.8695	1.05983	0.823411	0.255
E. balcanica	101_1	18524_1	11.7	0.26	0	4	2.6	2	0		1.3	0.5	2.6	0.9	0.692308	1.1	1	1.1	0.4	0.363636	0.9	1.2	0.75	0.3	0.333333	2.81	1.76	1.59659	0	0.85	1.42	0	0.598592	3.58291	3.09718	1.15064	1.34273	0.375966	1.6818	1	2.33	1.6	1.45625	0.95	0.407725	0.77	0.99	0.777778	0.21
E. balcanica	101_2	18524_2	15	0.23	0	6	3	2	0		1.3	0.5	2.6	0.8	0.615385	1.1	1.1	1	0.4	0.363636	0.9	1.3	0.692308	0.3	0.333333	2.16	1.64	1.31707	0.21	1.03	2.04	0.203883	0.504902	3.582	3.09718	1.15	1.34273	0.375966	1.6818	1	2.12	1.41	1.50355	1.18	0.556604	0.74	0.91	0.813187	0.2
E. balcanica	101_3	18524_3	10.2	0.19	0	5	2.4	1	2	3	2.6	0.6	4.33333	1.9	0.730769	1.5	0.9	1.66667	0.4	0.266667	0.8	1	0.8	0.3	0.375	3.15	2.17	1.45161	0	1.07	1.78	0	0.601124	4.05	3.19	1.26959	1.28	0.316049	1.88	1	2.56	1.7	1.50588	1.22	0.476562	0.82	1.1	0.745455	0.32
E. balcanica	101_4	18524_4	10.7	0.15	0	5	2.6	1	0		1.2	0.3	4	0.7	0.583333	0.9	0.6	1.5	0.5	0.555556	0.7	1.1	0.636364	0.3	0.428571	2.44	1.93	1.26425	0.24	1.09	1.54	0.220183	0.707792	3.18	2.57	1.23735	1	0.314465	1.72	1	2.59	1.65	1.5697	1.2	0.46332	0.9	1.13	0.79646	0.3
E. balcanica	96_1	18525_1	11.8	0.22	0	6	2.5	1	4	3.2	2.7	0.8	3.375	1.9	0.703704	1.3	1.1	1.18182	0.5	0.384615	0.7	1	0.7	0.2	0.285714	3.04	2.44	1.2459	0.39	1.27	1.3	0.307087	0.976923	3.582	3.09718	1.15	1.34273	0.375966	1.6818	1	2.78	1.7	1.63529	1.26	0.453237	0.86	0.97	0.886598	0.22
E. balcanica	96_2	18525_2	14.6	0.3	0	7	4.1	2	5	4.7	2.1	0.6	3.5	1.4	0.666667	1.4	0.9	1.55556	0.9	0.642857	1.2	1.3	0.923077	0.3	0.25	2.54	2.16	1.17593	0.1	0.86	1.41	0.116279	0.609929	3.82	3.06	1.24837	1.26	0.329843	1.85	1	2.6	1.67	1.55689	1.1	0.423077	0.89	1.05	0.847619	0.2
E. balcanica	96_3	18525_3	11.7	0.19	0	6	2.5	1	0		1.4	0.5	2.8	0.9	0.642857	0.9	1	0.9	0.3	0.333333	0.6	0.9	0.666667	0.2	0.333333	2.66	2.2	1.20909	0.1	0.94	1.94	0.106383	0.484536	4.97	4.06	1.22414	2	0.402414	1.43	0	2.67	1.69	1.57988	1.27	0.475655	0.99	1.04	0.951923	0.25
E. balcanica	96_4	18525_4	20	0.3	0	7	3.2	2	0		1.6	0.5	3.2	1.1	0.6875	1	0.9	1.11111	0.5	0.5	0.8	1.2	0.666667	0.2	0.25	2.71	2.61	1.03831	0.21	1.21	1.54	0.173554	0.785714	3.61	2.82	1.28014	1.16	0.32133	1.9	0	2.36	1.49	1.58389	1.15	0.487288	0.95	1.02	0.931373	0.25
E. balcanica	100_1	18530_1	17.8	0.2	0	6	2.1	1	5	3	2	0.9	2.22222	1.3	0.65	0.8	1	0.8	0.4	0.5	0.6	1	0.6	0.2	0.333333	2.28	1.73	1.31792	0.25	1.21	1.16	0.206612	1.0431	1.83	1.89	0.968254	0.8	0.437158	1.49	1	2.44142	1.67208	1.46663	1.09642	0.449938	0.8695	1.05983	0.823411	0.255
E. balcanica	100_2	18530_2	20.4	0.18	0	5	2.7	1	3	3.1	1.5	0.35	4.28571	1.1	0.733333	0.7	0.7	1	0.3	0.428571	0.7	0.9	0.777778	0.1	0.142857	2.34	1.65	1.41818	0.18	1.01	1.52	0.178218	0.664474
MIN			8.3	0.1	0	4	1.9	0	0	2.3	1.2	0.3	2.22222	0.7	0.517241	0.7	0.5	0.8	0.3	0.266667	0.6	0.7	0.583333	0.1	0.142857	1.98	1.25	0.944223	0	0.56	0.995	0	0.405797	1.83	1.89	0.968254	0.8	0.314465	1.251	0	2.12	1.41	1.23768	0.851	0.355472	0.69	0.869	0.607171	0.2
10th PERCENTILE			11.3	0.1521	0	5	2.31	1	0	3	1.37	0.385	2.74	0.9	0.573333	0.9	0.6	0.97	0.37	0.2855	0.6	0.9	0.625455	0.2	0.25	2.2791	1.647	1.0212	0	0.7476	1.2442	0	0.498792	3.1809	2.645	1.02295	1.0012	0.315613	1.448	0.3	2.2104	1.5113	1.27917	0.9185	0.383125	0.7466	0.928	0.755152	0.203
90th PERCENTILE			29.34	0.3	0	8	4.56	2	7	5.7	2.93	0.73	4.575	2.1	0.748889	1.53	1.26	2.04286	0.83	0.610909	1.2	1.53	0.875	0.4	0.433333	3.183	2.496	1.58778	0.243	1.82986	1.675	0.230061	1.41614	4.1592	3.4926	1.26322	1.7706	0.435683	1.8821	1	2.649	1.8416	1.58269	1.248	0.48407	0.9935	1.1992	0.91794	0.314
MAX			37.6	0.413	0	10	5.9	2	10	7.2	3.6	1.1	5.142	2.8	0.814815	2.5	1.7	2.27273	1.6	0.642857	1.5	1.7	1.07143	0.5	0.5	4	3	1.61624	0.39	1.82986	2.04	0.49932	1.41614	4.97	4.06	1.28014	2	0.488235	1.9	1	2.78	1.918	1.63529	1.27	0.556604	1.067	1.255	0.951923	0.322
E. skopjensis	103_1	17368_1	16.7	0.447	0	5	1.2	1	1	1.3	2.6	0.6	4.33333	2	0.769	0.7	0.53	1.32	0.4	0.571	0.6	0.75	0.8	0.15	0.25	2.96	1.73	1.71	0.06	0.58	1.27	0.103448	0.456693	3.783	4.017	0.941748	1.622	0.42876	1.245	1	2.24	1.72	1.302	0.94	0.419	0.75	1.07	0.7	0.34
E. skopjensis	103_2	17368_2	26.2	0.263	0	4	0.6	1	7	0.9	5.2	1	5.2	4	0.769	0.9	0.8	1.125	0.4	0.444	0.5	0.6	0.833	0.3	0.6	3.542	2.349	1.50788	0.204	0.596	1.056	0.342282	0.564394
E. skopjensis	103_3	17368_3	32.6	0.31	0	6	1.4	1	7	1.8	4.1	0.8	5.125	2.7	0.658537	0.8	0.8	1	0.4	0.5	0.5	0.6	0.833333	0.2	0.4	3.577	2.689	1.33023	0.152	0.662	1.248	0.229607	0.530449	3.81	3.5	1.08857	1.31	0.343832	1.68534	1	2.277	1.901	1.19779	0.923	0.405358	0.735	1.084	0.678044	0.224
E. skopjensis	103_4	17368_4	30.9	0.3	0	5	1.1	1	4	1.2	4.4	1	4.4	3.1	0.704545	0.6	0.6	1	0.4	0.666667	0.5	0.7	0.714286	0.2	0.4	3.218	2.089	1.54045	0.161	0.816	1.634	0.197304	0.499388	3.808	3.926	0.969944	1.197	0.314338	1.448	1	2.232	1.927	1.15828	0.997	0.446685	0.538	0.798	0.674185	0.251
E. skopjensis	103_5	17368_5	17.2	0.3	0	5	1.5	1	1	1.7	3.3	0.7	4.71429	2.4	0.727273	0.7	0.5	1.4	0.5	0.714286	0.5	0.7	0.714286	0.2	0.4	2.788	2.627	1.06129	0	0.95	1.497	0	0.634603	4.952	4.161	1.1901	2.257	0.455775	1.452	1	2.591	1.847	1.40282	1.075	0.414898	0.762	1.031	0.739088	0.277
E. skopjensis	103_6	17368_6	17.7	0.29	0	5	0.5	1	6	0.6	1.9	0.5	3.8	1.3	0.684211	0.7	0.5	1.4	0.3	0.428571	0.4	0.4	1	0.2	0.5	3.075	3.873	0.793958	0.242	1.093	1.533	0.221409	0.712981	3.838	3.981	0.964079	1.658	0.431996	1.327	1	2.286	1.82	1.25604	0.914	0.399825	0.771	1.12	0.688393	0.197
E. skopjensis	103_7	17368_7	18	0.19	0	5	1.9	1	3	2.4	1.5	0.4	3.75	1.2	0.8	1	0.7	1.42857	0.6	0.6	0.6	0.8	0.75	0.2	0.333333	3.245	3.138	1.0341	0.188	1.129	1.901	0.166519	0.593898	4.788	4.304	1.11245	1.713	0.357769	1.388	1	2.806	2.044	1.3728	1.111	0.395937	0.771	1.093	0.705398	0.269
E. skopjensis	103_8	17368_8	30.6	0.32	0	5	1.6	1	0		3.7	0.5	7.4	2.5	0.675676	0.8	0.7	1.14286	0.5	0.625	0.6	0.9	0.666667	0.3	0.5	2.493	2.636	0.945751	0	1.113	1.553	0	0.716677	3.774	3.882	0.972179	1.434	0.379968	1.513	1	2.565	1.677	1.52952	0.959	0.373879	0.672	0.896	0.75	0.215
E. skopjensis	103_9	17368_9	27	0.23	0	5	1.5	1	8	1.9	3.6	0.6	6	2.4	0.666667	0.8	0.9	0.888889	0.3	0.375	0.6	0.7	0.857143	0.2	0.333333	3.264	3.023	1.07972	0	1.022	1.515	0	0.674587	3.353	3.892	0.861511	1.551	0.462571	1.782	1	2.324	1.228	1.89251	1.102	0.474182	0.887	1.228	0.722313	0.233
E. skopjensis	103_10	17368_10	46	0.28	0	5	2.8	1	11	3.5	5.7	1	5.7	4.4	0.77193	1.2	1.3	0.923077	0.5	0.416667	0.6	1.1	0.545455	0.4	0.666667	3.497	2.367	1.4774	0	0.78	1.829	0	0.426463
E. skopjensis	105_1	17367_1	33.6	0.327	0	5	1	1	2	1.3	4.7	0.95	4.947	2.9	0.617	0.9	0.5	1.8	0.5	0.555	0.5	0.5	1	0.3	0.6	2.85	1.53	1.862	0.08	0.58	1.05	0.137931	0.552381	3.87	4.06	0.953	1.77	0.457	1.375	1	2.35	2.06	1.14078	1.11	0.47234	0.705	0.787	0.895807	0.227
E. skopjensis	105_2	17367_2	43	0.197	0	3	1.1	1	6	1.3	3.1	0.6	5.166	1.9	0.612	0.9	0.5	1.8	0.2	0.222	0.6	0.9	0.666	0.2	0.333	3.42	2.35	1.455	0.233	0.735	1.203	0.317007	0.610973	2.71	2.84	0.954225	1.29	0.476	1.72	0	2.519	2.178	1.15657	0.986	0.391425	0.95	1.38	0.688406	0.224
E. skopjensis	105_3	17367_3	50.5	0.25	0	4	1.8	1	11	3.1	4	0.6	6.66667	2.1	0.525	1.3	0.7	1.85714	0.6	0.461538	0.9	1.1	0.818182	0.3	0.333333	3.757	2.537	1.48088	0.385	1.052	1.514	0.36597	0.694848	4.01	3.98	1.00754	1.08	0.269327	2.096	0	2.34	1.578	1.48289	0.896	0.382906	0.851	0.815	1.04417	0.26
E. skopjensis	105_4	17367_4	43.3	0.28	0	3	1.9	1	16	3.3	4	1	4	2.4	0.6	1.2	1.2	1	0.3	0.25	0.7	0.9	0.777778	0.2	0.285714	3.919	4.107	0.954224	0.134	0.986	1.461	0.135903	0.67488	3.86	3.98	0.969849	1.63	0.42228	1.858	1	2.313	1.829	1.26463	0.878	0.379594	0.78	1.084	0.719557	0.224
E. skopjensis	105_5	17367_5	22.3	0.3	0	6	1.5	1	6	2	2.3	0.5	4.6	1.6	0.695652	0.9	0.9	1	0.5	0.555556	0.6	0.8	0.75	0.3	0.5	3.272	3.085	1.06062	0.125	0.824	1.73	0.151699	0.476301	4.42	4.9	0.902041	1.77	0.400452	1.087	1	2.86	2.1	1.3619	1.363	0.476573	0.941	1.031	0.912706	0.161
E. skopjensis	105_6	17367_6	44.6	0.29	0	3	1.1	1	5	1.4	3.2	0.5	6.4	2	0.625	0.7	0.7	1	0.4	0.571429	0.6	0.7	0.857143	0.3	0.5	2.932	1.721	1.70366	0.076	0.561	1.096	0.135472	0.511861	4.214	4.303	0.979317	1.856	0.440437	1.552	1	2.412	1.954	1.23439	1.129	0.468076	0.636	1.112	0.571942	0.152
E. skopjensis	104_1	14753_1	40.1	0.23	0	5	1.2	1	5	2	4.3	0.9	4.77778	3.3	0.767442	1.1	0.7	1.57143	0.8	0.727273	0.6	1	0.6	0.3	0.5	3.165	2.107	1.50214	0.125	0.878	1.434	0.142369	0.612273	3.86	3.569	1.08154	1.565	0.40544	1.821	1	2.259	1.407	1.60554	0.744	0.329349	0.699	0.798	0.87594	0.295
E. skopjensis	104_2	14753_2	43.7	0.3	0	5	2.3	1	12	3.5	5.7	1.4	4.07143	4.3	0.754386	1.2	1.2	1	0.8	0.666667	0.8	1.2	0.666667	0.3	0.375	2.869	2.277	1.25999	0.278	1.265	1.614	0.219763	0.783767	4.384	3.721	1.17818	2.098	0.478558	2.384	1	2.716	1.794	1.51394	0.762	0.28056	0.763973	1.03943	0.743754	0.231918
E. skopjensis	104_3	14753_3	44.5	0.3	0	9	3.1	1	10	3.9	4.812	0.792	6.07576	3.691	0.767041	0.983	1.162	0.845955	0.29	0.295015	0.7	1.1	0.636364	0.2	0.285714	1.33337	1.94106	0.68693	0.192389	0.901571	1.47299	0.213393	0.612067	4.61836	2.85509	1.61759	1.24155	0.268828	1.31884	1	3.00008	1.77847	1.68688	0.89794	0.299306	0.881467	1.06154	0.830368	0.169358
E. skopjensis	102_1	18532_1	34.6	0.29	0	5	1.8	1	9	2.2	3.6	0.6	6	2.6	0.722222	1.1	0.6	1.83333	0.6	0.545455	0.8	1	0.8	0.2	0.25	3.13	3.42	0.915205	0	1	1.67	0	0.598802	4.53	4.5	1.00667	2	0.441501	2.45	1	2.19	2.06	1.06311	1.02	0.465753	0.59	1.15	0.513043	0.21
E. skopjensis	102_2	18532_2	37.8	0.3	0	5	1.6	1	11	2.3	3.6	1.1	3.27273	2.5	0.694444	1	0.9	1.11111	0.5	0.5	0.6	1	0.6	0.1	0.166667	3.68	3.28	1.12195	0	1.17	2.02	0	0.579208	3.23	2.81	1.14947	1.45	0.448916	1.94	1	2.25	2.07	1.08696	0.8	0.355556	0.62	0.92	0.673913	0.19
E. skopjensis	102_3	18532_3	31.8	0.28	0	5	3.6	1	9	5.4	2.7	0.6	4.5	1.1	0.407407	1.9	0.7	2.71429	0.5	0.263158	1.1	1.4	0.785714	0.3	0.272727	1.67	1.53	1.0915	0	0.8	1.61	0	0.496894
E. skopjensis	102_4	18532_4	42	0.3	0	5	1.1	1	6	1.2	4.7	1	4.7	3.3	0.702128	0.9	0.65	1.38462	0.5	0.555556	0.7	0.9	0.777778	0.3	0.428571	3.1	3.13	0.990415	0	0.93	1.6	0	0.58125	2.58	2.78	0.928058	1.02	0.395349	2.08	0	2.79	2.07	1.34783	1.26	0.451613	0.93	1.2	0.775	0.32
E. skopjensis	102_5	18532_5	46.2	0.3	0	5	1	1	7	1.5	4.2	0.8	5.25	2.8	0.666667	0.9	0.6	1.5	0.4	0.444444	0.6	0.7	0.857143	0.2	0.333333	3.24	2.96	1.09459	0	1.03	1.42	0	0.725352	3.6	3.8	0.947368	1.31	0.363889	1.87	1	2.62	2.02	1.29703	1.14	0.435115	0.81	1.13	0.716814	0.2
MIN			16.7	0.19	0	3	0.5	1	0	0.6	1.5	0.4	3.27273	1.1	0.407407	0.6	0.5	0.845955	0.2	0.222	0.4	0.4	0.545455	0.1	0.166667	1.33337	1.53	0.68693	0	0.561	1.05	0	0.426463	2.58	2.78	0.861511	1.02	0.268828	1.087	0	2.19	1.228	1.06311	0.744	0.28056	0.538	0.787	0.513043	0.152
10th PERCENTILE			17.79	0.23	0	3.3	1	1	1.3	1.2	2.39	0.5	3.86	1.39	0.6036	0.7	0.5	0.946154	0.3	0.272715	0.5	0.6	0.610909	0.2	0.256818	2.5815	1.7237	0.924369	0	0.5848	1.1281	0	0.482479	3.23	2.84	0.928058	1.197	0.314338	1.31884	0	2.24	1.578	1.14078	0.8	0.329349	0.62	0.798	0.673913	0.169358
90th PERCENTILE			45.58	0.317	0	5.7	2.65	1	11	3.5	5.0836	1	6.30273	3.9073	0.769	1.2	1.1886	1.82333	0.6	0.666667	0.8	1.1	0.857143	0.3	0.57	3.6491	3.378	1.6547	0.2393	1.1242	1.7993	0.290787	0.715569	4.61836	4.304	1.17818	2	0.462571	2.096	1	2.806	2.07	1.60554	1.14	0.47234	0.93	1.2	0.895807	0.295
MAX			50.5	0.447	0	9	3.6	1	16	5.4	5.7	1.4	7.4	4.4	0.8	1.9	1.3	2.71429	0.8	0.727273	1.1	1.4	1	0.4	0.666667	3.919	4.107	1.862	0.385	1.265	2.02	0.36597	0.783767	4.952	4.9	1.61759	2.257	0.478558	2.45	1	3.00008	2.178	1.89251	1.363	0.476573	0.95	1.38	1.04417	0.34
E.glareosa	161	1969_0005440	26.8	0.3	1	8	4.6	1	13	5.9	5.2	1.1	4.72727	3.3	0.634615	1.2	0.65	1.84615	0.6	0.5	0.8	0.9	0.888889	0.2	0.25	2.69084	1.76329	1.52604	0.222622	0.825508	1.19065	0.269679	0.693324
E.glareosa	164	1991_0004702	45.5	0.35	1	6	4.2	2	9	5.3	4	0.8	5	2.5	0.625	1.5	0.8	1.875	0.75	0.5	0.7	1.35	0.518519	0.3	0.428571	1.86023	1.69386	1.09822	0.222622	0.777778	1.24638	0.286228	0.624031	4.53825	2.94107	1.54306	1.20623	0.265792	1.54533	1	2.27536	1.42512	1.59661	0.855072	0.375796	0.463768	0.463768	1	0.120773
E.glareosa	162	14110	38.9	0.35	1	12	7.1	2	15	9.3	2.439	0.595	4.09916	1	0.410004	1.235	0.526	2.34791	0.872	0.706073	0.799	1.038	0.76975	0.104	0.130163	2.26554	2.26147	1.0018	0.222622	1.07296	1.15402	0.207483	0.92976	4.51371	2.94584	1.53223	1.31175	0.290615	1.43231	1	2.29469	1.70048	1.34943	0.975845	0.425263	0.492754	0.743961	0.662338	0.120773
E.glareosa	136	15833	32.3	0.3	0	7	3	1	14	5.1	4.373	1	4.373	3.254	0.744112	1.96	1.599	1.22577	0.633	0.322959	1.1	1.35	0.814815	0.35	0.318182	2.2486	1.85151	1.21447	0.222622	0.915596	1.42737	0.243144	0.641456
E.glareosa	148	15834	23.3	0.25	0	8	3.4	1	4	3.8	2.8	0.7	4	1.9	0.678571	1.943	1.356	1.43289	0.554	0.285126	1.2	1.4	0.857143	0.2	0.166667	3.17497	1.7038	1.86346	0.139094	0.854363	1.43842	0.162804	0.593958	4.16001	2.57038	1.61844	1.23831	0.29767	1.50855	2	2.23685	1.3382	1.67153	0.917874	0.410343	0.512077	0.816425	0.627219	0.202899
E.glareosa	115	15772	25.2	0.3	1	8	8.3	2	8	7.2	3.294	1.198	2.74958	1.938	0.588342	1.987	1.568	1.26722	0.606	0.304982	1	1.5	0.666667	0.4	0.4	2.30908	1.97268	1.17053	0.35	0.711393	1.23374	0.491993	0.576615	4.61857	2.93981	1.57104	1.37845	0.298457	1.72933	1	2.4058	1.53623	1.56604	0.918078	0.381611	0.47343	0.903382	0.524064	0.164251
E.glareosa	109	15170	23.3	0.35	1	5	4.6	2	9	7.1	2.819	0.522	5.40038	1.894	0.671869	1.70371	1.04886	1.75916	0.725	0.428682	0.85	1.1	0.772727	0.25	0.294118	2.80913	1.84632	1.52147	0.222622	0.845528	1.26375	0.263293	0.669064
E.glareosa	165	13637	44.8	0.3	0	5	8.1	3	8	7.9	3.635	0.714	5.09104	1.905	0.524072	1.673	0.712	2.34972	0.839	0.501494	1.1	1.35	0.814815	0.2	0.181818	2.10225	1.75439	1.19828	0.186413	1.04684	1.45847	0.178073	0.717767	5.45899	3.29957	1.65445	1.42512	0.261059	1.50242	2	3.36232	1.6715	2.01156	1.20773	0.359195	1.02899	1.06763	0.963801	0.241546
E.glareosa	114	11358	33.9	0.3	1	10	5	1	4	6.2	3.887	1.155	3.36537	2.613	0.672241	2.248	1.236	1.81877	1.084	0.482206	0.9	1.1	0.818182	0.3	0.333333	1.8884	1.86376	1.01322	0.201861	0.939263	1.21195	0.214914	0.774999	4.14494	2.56522	1.61582	1.13531	0.273902	1.71017	1	2.214	1.5028	1.48184	0.941414	0.425891	0.546279	0.824329	0.669276	0.16354
E.glareosa	106A	15263	30.4267	0.3	1	8	5.48	2	8	6.45714	2.451	0.588	4.16837	1.821	0.742962	1.70371	1.04886	1.75916	0.725	0.428682	0.9118	1.20873	0.758369	0.240467	0.268383	2.29329	1.80667	1.28076	0.222622	0.845528	1.26375	0.263293	0.669064
E.glareosa	151	14636	12.9	0.2	1	5	4.6	2	2	6.48571	2.531	0.455	5.56264	1.485	0.586725	1.8	0.6	3	0.7	0.388889	0.826	1.061	0.778511	0.2	0.242131	2.14493	1.70048	1.26136	0.25713	0.706471	0.985851	0.363964	0.716611	4.14825	2.22831	1.86161	1.05581	0.254519	1.47659	2	1.9807	1.22705	1.61419	1.00483	0.507311	0.608372	0.81204	0.751511	0.162474
E.glareosa	152	14637	28.5	0.2	0	9	7.7	2	4	8.4	3.431	0.784	4.37628	1.905	0.555232	1.643	1.327	1.23813	0.712	0.433354	0.9	1.3	0.692308	0.3	0.333333	2.15925	1.57758	1.36871	0.173913	0.68599	0.976144	0.253521	0.702755	4.59236	2.37876	1.93057	1.17878	0.256684	1.69856	2	2.47343	1.3285	1.86182	1.02415	0.414062	0.444444	0.68599	0.647887	0.173913
E.glareosa	117	14745	24.9	0.3	0	9	6.3	2	11	4.9	3.051	0.685	4.45401	1.888	0.618814	1.643	0.889	1.84814	0.607	0.369446	0.952	1.082	0.879852	0.203	0.213235	1.97149	1.65288	1.19276	0.183956	0.775795	1.05438	0.237119	0.735783	4.30918	3.13043	1.37654	1.41063	0.327354	1.29952	1	2.57488	1.35749	1.8968	1.02415	0.397749	0.570048	0.753623	0.75641	0.10628
E.glareosa	108	11724	35.5	0.35	0	8	9.9	2	7	12.2	5.34	1.542	3.46304	3.483	0.652247	2.542	1.361	1.86774	1.31	0.515342	1.1	1.35	0.814815	0.2	0.181818	2.63796	1.75229	1.50543	0.222622	0.84126	1.45564	0.264629	0.577932	3.60409	2.59903	1.3867	0.918637	0.254887	1.08265	2	2.21485	1.5028	1.48184	0.941414	0.425891	0.546279	0.824329	0.669276	0.16354
E.glareosa	113	13879	16.1	0.2	1	7	2.3	2	3	3.2	2.457	0.627	3.91866	1.542	0.627595	1.495	0.898	1.66481	0.593	0.396656	0.75	1.15	0.652174	0.2	0.266667	2.80337	1.76461	1.58866	0.318841	0.782609	1.38647	0.407407	0.56446
E.glareosa	119_1	17383_1	49.8	0.244	0	8	4.1	1	10	5.7	4	0.7	5.71429	3.3	0.825	1.5	0.6	2.5	0.9	0.6	0.9	1	0.9	0.4	0.444	2.15	1.33	1.616	0.22	0.79	1.05	0.278481	0.752381	2.824	2.833	0.996823	1.192	0.422096	1.983	1	1.87	1.52	1.23	0.94	0.502	0.51	0.97	0.525	0.15
E.glareosa	119_2	17383_2	47.7	0.272	0	8	3.3	1	9	5	4.2	0.9	4.66667	3	0.714286	1.6	1.3	1.23	0.5	0.312	0.9	1.15	0.782	0.3	0.333	3.542	1.767	2.00453	0.484	1.031	1.588	0.469447	0.649244	2.771	2.923	0.947999	0.95	0.342837	1.886	1	2.21485	1.5028	1.48184	0.941414	0.425891	0.546279	0.824329	0.669276	0.16354
E.glareosa	118_1	17386_1	32.6	0.208	0	6	2.3	1	9	4	2.4	0.6	4	1.3	0.541667	1.1	0.7	1.571	0.4	0.363	0.6	0.9	0.666	0.2	0.333	2.37	1.21	1.958	0.137047	0.872132	1.31008	0.157141	0.665709
E.glareosa	118_2	17386_2	38.3	0.22	0	8	3.3	1	6	4.2	3.2	0.65	4.92308	1.4	0.4375	1.4	0.8	1.75	0.6	0.428571	0.9	1.2	0.75	0.4	0.444444	3.701	1.672	2.21352	0.188	1.049	1.407	0.179218	0.745558	2.872	2.671	1.07525	1.114	0.387883	1.817	1	2.21485	1.5028	1.48184	0.941414	0.425891	0.546279	0.824329	0.669276	0.16354
E.glareosa	118_3	17386_3	32.7	0.18	0	10	3.3	3	5	3.9	2.9	0.4	7.25	1.3	0.448276	1.7	0.6	2.83333	0.4	0.235294	1	0.9	1.11111	0.3	0.3	2.546	1.793	1.41997	0.134	0.502	0.896	0.266932	0.560268
E.glareosa	132_1	17890_1	16.3	0.2	0	6	3.3	2	3	3.6	2.3	0.7	3.28571	0.9	0.391304	2	0.8	2.5	0.8	0.4	0.9	1.3	0.692308	0.3	0.333333	3.057	1.649	1.85385	0.201	0.76	1.176	0.264474	0.646259
E.glareosa	132_2	17890_2	22.9	0.19	0	5	3.5	2	3	4.2	2	0.5	4	1	0.5	1.3	1	1.3	0.2	0.153846	1	1.2	0.833333	0.2	0.2	3.622	2.205	1.64263	0	0.852	1.605	0	0.530841
E.glareosa	134_1	17891_1	32.3	0.32	0	9	5.7	2	5	7.3	3	0.8	3.75	2	0.666667	2.9	1.5	1.93333	1.1	0.37931	1.9	1.7	1.11765	0.5	0.263158	4.133	2.413	1.71281	0	0.842	1.345	0	0.626022	2.987	2.709	1.10262	1.282	0.429193	1.973	1	2.21485	1.5028	1.48184	0.941414	0.425891	0.546279	0.824329	0.669276	0.16354
E.glareosa	134_2	17891_2	29.4	0.4	0	8	9	2	2	10.8	4.5	1.1	4.09091	2.9	0.644444	3.7	1.8	2.05556	1.5	0.405405	1.3	1.7	0.764706	0.6	0.461538	3.407	1.999	1.70435	0.116	1.12	1.416	0.103571	0.79096
E.glareosa	127_1	17885_1	11.1	0.12	0	3	3.5	2	1	3.6	1.2	0.35	3.42857	0.6	0.5	0.8	0.55	1.45455	0.4	0.5	0.9	1.1	0.818182	0.4	0.444444	3.048	2.268	1.34392	0.184	0.646	1.264	0.28483	0.511076
E.glareosa	127_2	17885_2	12.7	0.18	0	4	3.2	2	1	3.5	1.4	0.4	3.5	0.7	0.5	0.9	0.8	1.125	0.6	0.666667	0.8	1.1	0.727273	0.4	0.5	3.27298	1.8893	1.76553	0.137047	0.872132	1.31008	0.157141	0.665709
E.glareosa	127_3	17885_3	16.9	0.15	0	5	3.1	1	2	3.2	1.3	0.3	4.33333	0.4	0.307692	0.9	0.8	1.125	0.5	0.555556	0.7	1.1	0.636364	0.3	0.428571	2.376	2.17	1.09493	0.376	0.905	1.139	0.41547	0.794557
E.glareosa	130_1	17888_1	20.9	0.18	0	5	5.3	2	0		2	0.6	3.33333	0.9	0.45	1.7	0.7	2.42857	0.8	0.470588	1.1	1.1	1	0.3	0.272727	3.138	1.82	1.72418	0	1.067	1.488	0	0.71707
E.glareosa	130_2	17888_2	51.3	0.3	0	5	4.9	2	10	8.7	4.1	1.5	2.73333	2.8	0.682927	1.8	1.5	1.2	0.5	0.277778	1.4	1.7	0.823529	0.6	0.428571	4.349	1.865	2.3319	0.137047	0.872132	1.31008	0.157141	0.665709
E.glareosa	129_1	17886_1	17.4	0.23	0	7	4.4	2	1	5.3	2	0.8	2.5	1	0.5	1.5	1.1	1.36364	0.4	0.266667	1	1.4	0.714286	0.4	0.4	2.708	1.434	1.88842	0.134	0.672	0.95	0.199405	0.707368
E.glareosa	129_2	17886_2	34.5	0.39	0	10	6.7	3	8	7.7	3.2	1.1	2.90909	1.7	0.53125	1.9	1.4	1.35714	0.9	0.473684	1.6	1.8	0.888889	0.6	0.375	3.384	2.249	1.50467	0.403	0.941	1.353	0.428268	0.695492
E.glareosa	126_1	17884_1	16.1	0.15	0	4	4.6	2	0		1	0.3	3.33333	0.6	0.6	1.2	0.8	1.5	0.7	0.583333	0.9	1.2	0.75	0.4	0.444444	3.147	2.199	1.43111	0.137047	0.872132	1.31008	0.157141	0.665709
E.glareosa	126_2	17884_2	23	0.2	0	5	4.7	2	6	6	2.7	0.6	4.5	1.7	0.62963	1.6	1.3	1.23077	0.7	0.4375	1.3	1.5	0.866667	0.3	0.230769	3.81	1.937	1.96696	0.071	0.8	1.3	0.08875	0.615385
E.glareosa	120_1	17879_1	34.1	0.4	0	9	5.3	2	11	7.2	4.7	1.2	3.91667	2.3	0.489362	2.4	1.4	1.71429	1.1	0.458333	1.5	1.6	0.9375	0.4	0.266667	2.966	1.5	1.97733	0.141	0.66	0.972	0.213636	0.679012
E.glareosa	120_2	17879_2	33	0.3	0	7	4.9	1	11	7.2	3.9	0.7	5.57143	2.1	0.538462	1.8	0.9	2	0.7	0.388889	1.1	1.4	0.785714	0.35	0.318182	4.183	1.417	2.95201	0.134	0.529	0.623	0.253308	0.849117
E.glareosa	122_1	17880_1	49.4	0.29	0	8	6	2	7	8.3	4.3	1.1	3.90909	2.3	0.534884	3	1.4	2.14286	1.2	0.4	1.4	1.7	0.823529	0.5	0.357143	4.913	2.486	1.97627	0.309	0.859	1.372	0.359721	0.626093
E.glareosa	122_2	17880_2	46.2	0.35	0	7	4.4	2	11	7.3	4	1	4	2.3	0.575	1.4	1.2	1.16667	0.4	0.285714	1.1	1.35	0.814815	0.3	0.272727	4.655	1.893	2.45906	0.116	0.852	1.558	0.13615	0.546855
E.glareosa	124_1	17882_1	14.7	0.2	0	3	1.6	1	5	2.7	1.7	0.5	3.4	1	0.588235	1	0.8	1.25	0.4	0.4	0.7	0.85	0.823529	0.2	0.285714	4.268	1.771	2.40994	0.08	0.66	1.096	0.121212	0.60219
E.glareosa	124_2	17882_2	15.3	0.2	0	5	2	2	0		1.3	0.4	3.25	0.6	0.461538	0.6	0.8	0.75	0.2	0.333333	1.1	0.8	1.375	0.2	0.181818	3.075	2.026	1.51777	0.062	0.833	1.336	0.0744298	0.623503
E.glareosa	124_3	17882_3	35.8	0.22	0	5	2.4	2	3	3.7	3.5	0.7	5	2.3	0.657143	1.1	0.5	2.2	0.6	0.545455	1.1	1.2	0.916667	0.4	0.363636	3.72	1.93	1.92746	0.22	1.63	2.18	0.134969	0.747706
E.glareosa	124_4	17882_4	53.5	0.29	0	8	4.6	1	12	7.1	3.7	0.6	6.16667	2.2	0.594595	1.4	0.7	2	0.6	0.428571	1	1	1	0.3	0.3	3.28	2.03	1.61576	0.13	0.61	1.32	0.213115	0.462121
E.glareosa	131_1	17892_1	45.4	0.3	0	9	2.4	1	6	3.9	4.5	1	4.5	2.7	0.6	2	1	2	1	0.5	1	1.2	0.833333	0.2	0.2	3.27298	1.8893	1.76553	0.137047	0.872132	1.31008	0.157141	0.665709
E.glareosa	131_2	17892_2	45	0.3	0	6	3.6	3	6	4.9	3.4	0.9	3.77778	1.7	0.5	2.3	1	2.3	1.2	0.521739	1.2	1.3	0.923077	0.6	0.5	3.27298	1.8893	1.76553	0.137047	0.872132	1.31008	0.157141	0.665709
E.glareosa	123_1	17881_1	50.8	0.4	0	6	4.3	3	16	7.4	4.6	1.1	4.18182	3	0.652174	2.2	0.8	2.75	1	0.454545	1.4	1.4	1	0.3	0.214286	3.843	1.668	2.30396	0.134	0.883	1.175	0.151755	0.751489	3.397	3.311	1.02597	1.41	0.415072	2	1	1.909	1.363	1.40059	0.851	0.445783	0.457	0.69	0.662319	0.143
E.glareosa	123_2	17881_2	30.8	0.3	1	5	2.9	1	10	5.5	4.5	0.8	5.625	2.4	0.533333	1.5	0.7	2.14286	0.7	0.466667	1.1	1	1.1	0.4	0.363636	3.552	2.728	1.30205	0.1	0.778	1.391	0.128535	0.55931	3.263	3.12	1.04583	1.327	0.406681	1.572	1	1.99	1.282	1.55226	0.762	0.382915	0.546	0.789	0.692015	0.188
E.glareosa	128_1	17887_1	13.5	0.1	0	5	2.4	1	0		1.9	0.45	4.22222	1.1	0.578947	1.1	0.9	1.22222	0.35	0.318182	0.8	1.1	0.727273	0.3	0.375	3.27298	1.8893	1.76553	0.137047	0.872132	1.31008	0.157141	0.665709
E.glareosa	128_2	17887_2	15.2	0.12	0	5	2.2	1	1	2	1.3	1.4	0.928571	0.6	0.461538	0.9	1	0.9	0.4	0.444444	0.6	1.1	0.545455	0.2	0.333333	3.529	1.703	2.07223	0.137047	0.872132	1.31008	0.157141	0.665709
E.glareosa	125_1	17883_1	25	0.22	0	5	4.6	2	4	5.8	2.5	0.7	3.57143	1.2	0.48	2.4	0.9	2.66667	1.1	0.458333	1.2	1.4	0.857143	0.5	0.416667	3.888	1.672	2.32536	0	0.766	1.259	0	0.608419	2.474	3.078	0.803769	1.198	0.484236	1.514	1	1.622	1.174	1.3816	0.762	0.46979	0.34	0.672	0.505952	0.161
E.glareosa	125_2	17883_2	26.1	0.24	0	4	6.5	3	3	7.7	3.5	0.9	3.88889	2.2	0.628571	3	1	3	1.1	0.366667	1.3	1.4	0.928571	0.4	0.307692	3.561	1.671	2.13106	0.134	0.582	0.834	0.230241	0.697842	3.092	3.009	1.02758	1.589	0.513907	1.188	1	1.892	1.327	1.42577	0.878	0.464059	0.322	0.645	0.499225	0.107
E.glareosa	146_1	17862_1	33	0.4	0	7	5.9	3	9	8.7	3.9	1.9	2.05263	2.1	0.538462	3	1.2	2.5	1.9	0.633333	1.6	1.5	1.06667	0.6	0.375	3.882	1.676	2.31623	0	0.995	1.757	0	0.566306	3.176	3.229	0.983586	1.45	0.456549	1.457	0	1.981	1.399	1.41601	1.111	0.560828	0.511	0.816	0.626225	0.125
E.glareosa	146_2	17862_2	60.3	0.48	0	10	4.5	3	14	8	3.6	0.9	4	1.8	0.5	2	1	2	1.1	0.55	1.4	1.3	1.07692	0.3	0.214286	3.551	1.874	1.89488	0	0.774	1.282	0	0.603744	3.183	3.304	0.963378	1.273	0.399937	1.744	0	1.972	1.38	1.42899	0.681	0.345335	0.52	0.582	0.893471	0.152
E.glareosa	144_1	17861_1	29.1	0.32	0	9	4	3	5	5	3.5	0.7	5	2	0.571429	1.6	1.1	1.45455	0.6	0.375	1.1	1.3	0.846154	0.4	0.363636	3.236	1.389	2.32973	0.08	0.807	1.192	0.0991326	0.677013	3.101	2.794	1.10988	1.434	0.462431	1.936	0	2.053	1.389	1.47804	0.86	0.418899	0.448	0.669	0.669656	0.179
E.glareosa	144_2	17861_2	29.5	0.37	0	9	3.9	3	10	5.6	3.7	0.8	4.625	2.2	0.594595	1.5	1.2	1.25	0.5	0.333333	1.2	1.4	0.857143	0.4	0.333333	2.986	0.968	3.08471	0	0.729	1.348	0	0.540801	3.094	2.78	1.11295	1.434	0.463478	1.881	0	2.134	1.425	1.49754	0.914	0.428304	0.448	0.717	0.624826	0.161
E.glareosa	149_1	17865_1	29.4	0.39	0	14	3.2	3	11	4	3.3	1	3.3	1.9	0.575758	1.3	0.8	1.625	0.6	0.461538	1	1	1	0.3	0.3	2.619	1.326	1.97511	0.124	0.929	1.324	0.133477	0.701662	3.116	3.023	1.03076	1.57	0.503851	1.329	0	1.954	1.479	1.32116	1.004	0.513818	0.52	0.851	0.611046	0.21
E.glareosa	149_2	17865_2	34.4	0.4	0	10	5.1	2	8	7.8	3.5	0.6	5.83333	1.5	0.428571	1.7	1.3	1.30769	0.7	0.411765	1.2	1.2	1	0.5	0.416667	3.936	1.703	2.31122	0.152	0.923	1.588	0.16468	0.581234	3.491	3.478	1.00374	1.721	0.492982	2.005	0	2.268	1.533	1.47945	1.219	0.537478	0.511	0.897	0.569677	0.144
E.glareosa	150_1	17866_1	31.8	0.4	0	11	3.7	3	5	5	3.7	0.8	4.625	1.7	0.459459	3.2	0.9	3.55556	1.3	0.40625	1.1	1.3	0.846154	0.4	0.363636	3.362	1.506	2.2324	0.098	0.69	0.816	0.142029	0.845588	3.067	2.663	1.15171	1.533	0.499837	1.681	0	2.262	1.605	1.40935	0.735	0.324934	0.548	0.952	0.57563	0.161
E.glareosa	150_2	17866_2	35	0.4	0	11	4	3	2	4.7	3.5	0.7	5	2.1	0.6	2	1	2	1.2	0.6	1.2	1.4	0.857143	0.5	0.416667	4.35	1.838	2.3667	0.152	1.228	1.631	0.123779	0.752912	3.266	3.364	0.970868	1.303	0.398959	1.668	0	2.152	1.461	1.47296	0.842	0.391264	0.582	0.852	0.683099	0.188
E.glareosa	143_1	17868_1	20.9	0.22	0	6	3.2	2	4	5	2.7	0.9	3	2.3	0.851852	1.9	1.1	1.72727	1	0.526316	1.1	1.2	0.916667	0.4	0.363636	3.183	2.501	1.27269	0.164	0.61	1.12	0.268852	0.544643	2.798	2.828	0.989392	1.243	0.444246	1.202	0	2.259	1.515	1.49109	0.717	0.317397	0.475	0.771	0.616083	0.134
E.glareosa	143_2	17868_2	20.8	0.18	0	8	2.5	2	2	3	2.8	0.6	4.66667	1.5	0.535714	1.2	0.8	1.5	0.8	0.666667	0.7	0.8	0.875	0.35	0.5	4.035	1.992	2.0256	0	0.802	1.439	0	0.557331	3.163	2.748	1.15102	1.407	0.444831	1.208	0	2.681	1.685	1.5911	0.986	0.367773	0.618	0.816	0.757353	0.125
E.glareosa	141_1	17869_1	29.4	0.3	0	10	5.2	3	4	5.1	2.8	0.9	3.11111	1.5	0.535714	1.6	0.8	2	0.3	0.1875	1.1	1.2	0.916667	0.2	0.181818	2.717	1.641	1.6557	0	0.709	1.15	0	0.616522	2.811	2.97	0.946465	1.179	0.419424	1.243	0	2.017	1.398	1.44278	0.941	0.466534	0.529	0.807	0.655514	0.164
E.glareosa	141_2	17869_2	30.3	0.3	0	9	2.9	2	12	4.4	3	1	3	1.7	0.566667	1.6	0.7	2.28571	1.1	0.6875	1	1	1	0.4	0.4	2.958	1.552	1.90593	0	0.745	1.107	0	0.67299	3.191	2.771	1.15157	1.107	0.346913	1.567	0	2.126	1.309	1.62414	0.932	0.438382	0.553	0.846	0.653664	0.11
E.glareosa	140_1	17870_1	24	0.37	0	9	2.4	2	7	3.3	3	1.1	2.72727	1.9	0.633333	1.5	0.8	1.875	0.9	0.6	1.1	1.1	1	0.3	0.272727	2.869	1.829	1.56862	0.073	0.584	0.862	0.125	0.677494	2.55	2.406	1.05985	1.128	0.442353	0.815	0	2.053	1.344	1.52753	0.824	0.401364	0.546	0.851	0.641598	0.179
E.glareosa	140_2	17870_2	24	0.23	0	7	3.6	2	1	4.9	2.3	0.6	3.83333	1.7	0.73913	1.5	0.7	2.14286	0.8	0.533333	1	1.2	0.833333	0.6	0.6	2.796	1.614	1.73234	0	0.592	1.067	0	0.554827	2.977	2.874	1.03584	1.291	0.433658	1.433	0	2.035	1.551	1.31206	0.95	0.46683	0.609	0.78	0.780769	0.17
E.glareosa	138_1	17871_1	36	0.4	0	9	4.7	3	6	6.2	3.4	1	3.4	2	0.588235	1.7	1.1	1.54545	1.1	0.647059	1.2	1.5	0.8	0.4	0.333333	2.582	1.569	1.64563	0.107	0.811	1.427	0.131936	0.568325	2.824	2.642	1.06889	1.036	0.366856	1.736	0	2.779	1.829	1.51941	1.246	0.448363	0.663	0.995	0.666332	0.125
E.glareosa	138_2	17871_2	21.9	0.4	0	9	4.9	3	5	6	4.1	0.75	5.46667	2.7	0.658537	2.1	1	2.1	1.2	0.571429	1.4	1.3	1.07692	0.6	0.428571	3.479	2.071	1.67986	0.109	0.987	2.21	0.110436	0.446606	3.151	3.303	0.953981	1.41	0.447477	1.955	0	2.306	1.56	1.47821	0.842	0.365134	0.439	0.852	0.515258	0.152
E.glareosa	147_1	17867_1	36.1	0.39	0	9	6.5	3	6	8.1	3.7	0.9	4.11111	2.5	0.675676	3.2	1	3.2	1.7	0.53125	1.6	1.5	1.06667	0.4	0.25	3.783	1.999	1.89245	0	0.876	1.414	0	0.619519	3.461	3.075	1.12553	1.497	0.432534	1.912	0	2.358	1.506	1.56574	1.192	0.505513	0.672	0.824	0.815534	0.134
E.glareosa	147_2	17867_2	30.8	0.25	0	8	5.7	2	8	6.4	2.8	0.7	4	1.4	0.5	2.7	0.8	3.375	1.7	0.62963	1.1	1.1	1	0.4	0.363636	2.555	1.981	1.28975	0.08	0.842	1.049	0.0950119	0.802669
E.glareosa	111_1	17732_1	24.3	0.18	0	9	2.1	1	0		2.6	0.6	4.33333	2.1	0.807692	1.7	0.7	2.42857	0.9	0.529412	0.9	0.8	1.125	0.4	0.444444	2.817	1.793	1.57111	0	1.075	1.264	0	0.850475
E.glareosa	111_2	17732_2	19.3	0.19	0	7	3	1	2	4.3	2.1	0.6	3.5	1.2	0.571429	1.7	0.6	2.83333	0.7	0.411765	0.9	1.1	0.818182	0.4	0.444444	3.9	1.9	2.05263	0.212	0.7	1.3	0.302857	0.538462
E.glareosa	112_1	17735_1	25.4	0.22	0	6	4.4	2	3	5.9	2.6	0.8	3.25	1.7	0.653846	2.6	0.9	2.88889	1.1	0.423077	1.3	1	1.3	0.7	0.538462	4.645	2.671	1.73905	0	1.426	2.19	0	0.651142
E.glareosa	112_2	17735_2	17.8	0.23	0	7	1.4	1	6	2.6	2.2	0.5	4.4	1.7	0.772727	1.1	0.8	1.375	0.4	0.363636	0.7	0.9	0.777778	0.2	0.285714	3.945	2.331	1.69241	0	1.084	1.66	0	0.653012
E.glareosa	133_1	17874_1	4.4	0.1	0	2	2.3	1	0		1.3	0.4	3.25	0.8	0.615385	1.1	0.6	1.83333	0.5	0.454545	0.8	1.1	0.727273	0.4	0.5	3.55	2.349	1.51128	0	1.188	1.795	0	0.661838
E.glareosa	133_2	17874_2	6.8	0.1	0	4	2.6	2	0		0.8	0.38	2.10526	0.4	0.5	0.7	0.4	1.75	0.3	0.428571	0.6	1	0.6	0.2	0.333333	3.317	1.936	1.71333	0.233	0.789	1.21	0.295311	0.652066
E.glareosa	135_1	17872_1	30.2	0.28	0	5	2.5	2	12	2.6	3.8	1.3	2.92308	2.7	0.710526	1.5	1.2	1.25	0.8	0.533333	1	1.3	0.769231	0.3	0.3	3.373	2.52	1.33849	0.068	1.07	1.512	0.0635514	0.707672	3.165	3.323	0.952453	1.353	0.427488	1.425	0	2.241	1.569	1.4283	1.067	0.476127	0.582	0.878	0.66287	0.286
E.glareosa	135_2	17872_2	24.4	0.35	0	6	4.5	2	3	8	3.2	1.3	2.46154	2.1	0.65625	3	2.4	1.25	1.9	0.633333	1.9	2.5	0.76	0.8	0.421053	2.725	1.945	1.40103	0.107	0.86	1.345	0.124419	0.639405	3.05	3.059	0.997058	1.4	0.459016	1.657	0	1.99	1.362	1.46109	0.869	0.436683	0.43	0.798	0.538847	0.143
E.glareosa	135_3	17872_3	11	0.2	0	5	1.5	1	0		2.1	0.6	3.5	1	0.47619	0.9	0.6	1.5	0.4	0.444444	0.7	0.9	0.777778	0.2	0.285714	3.254	2.035	1.59902	0.071	0.597	1.355	0.118928	0.44059
E.glareosa	135_4	17872_4	19.2	0.19	0	6	3.2	2	1	2.9	2.2	0.6	3.66667	1.3	0.590909	1.6	0.8	2	0.8	0.5	1.1	1.1	1	0.4	0.363636	4.1	1.9	2.15789	0.062	0.771	1.237	0.080415	0.623282	2.575	2.157	1.19379	0.899	0.349126	2.23	0	2.322	1.739	1.33525	0.762	0.328165	0.663	1.041	0.636888	0.134
E.glareosa	116_1	17793_1	28.5	0.34	0	10	3	2	11	4.7	3.4	1.5	2.26667	1.8	0.529412	1.3	0.7	1.85714	0.6	0.461538	1	1.2	0.833333	0.4	0.4	3.044	1.89	1.61058	0	0.635	1.28	0	0.496094	3.267	3.376	0.967713	1.388	0.424855	1.856	1	2.186	1.692	1.29196	0.972	0.444648	0.565	1.155	0.489177	0.211
E.glareosa	116_2	17793_2	22.4	0.31	0	5	3.2	3	3	4.5	2.9	1.3	2.23077	1.6	0.551724	2	1.3	1.53846	1.1	0.55	1.1	1.3	0.846154	0.3	0.272727	3.762	1.699	2.21424	0.215	0.889	1.221	0.241845	0.728092	3.363	3.321	1.01265	1.493	0.443949	2.08	1	2.143	1.56	1.37372	0.896	0.418105	0.708	0.995	0.711558	0.224
E.glareosa	107_1	17798_1	44	0.24	0	7	4.1	2	6	5.3	3.3	0.7	4.71429	2.4	0.727273	1.6	0.9	1.77778	0.7	0.4375	1	1.2	0.833333	0.2	0.2	3.098	1.842	1.68187	0.088	0.83	1.207	0.106024	0.687655	3.207	3.121	1.02756	1.555	0.484877	1.436	0	1.945	1.497	1.29927	1.013	0.520823	0.681	0.753	0.904382	0.188
E.glareosa	107_2	17798_2	50.2	0.32	0	9	5.6	3	4	6.2	4.2	1.1	3.81818	2.7	0.642857	2.2	1.1	2	0.9	0.409091	1.2	1.4	0.857143	0.4	0.333333	3.713	1.711	2.17008	0.197	0.851	1.21	0.231492	0.703306	2.755	2.852	0.965989	1.218	0.442105	2.11	1	1.972	1.542	1.27886	0.852	0.432049	0.511	0.807	0.633209	0.242
E.glareosa	137_1	17967_1	21.5	0.31	0	7	3.6	2	6	5.6	4.3	1.1	3.90909	3.1	0.727273	1.6	1.5	1.06667	0.6	0.375	1.2	1.8	0.666667	0.3	0.25	3.738	1.605	2.32897	0.26	1.368	1.589	0.190058	0.860919	2.933	3.241	0.904968	1.194	0.407092	1.512	0	1.981	1.506	1.31541	0.762	0.384654	0.555	0.851	0.652174	0.242
E.glareosa	137_2	17967_2	35.9	0.33	0	8	6.6	2	11	7.7	3.7	1	3.7	2	0.540541	2.5	1.7	1.47059	1.4	0.56	1.4	1.6	0.875	0.6	0.428571	3.73	1.847	2.01949	0.186	0.93	1.376	0.2	0.675872	3.282	3.422	0.959088	1.469	0.447593	2.03	1	2.109	1.482	1.42308	0.813	0.385491	0.491	0.854	0.574941	0.195
MIN			4.4	0.1	0	2	1.4	1	0	2	0.8	0.3	0.928571	0.4	0.307692	0.6	0.4	0.75	0.2	0.153846	0.6	0.8	0.518519	0.104	0.130163	1.86023	0.968	1.0018	0	0.502	0.623	0	0.44059	2.474	2.157	0.803769	0.899	0.254519	0.815	0	1.622	1.174	1.23	0.681	0.317397	0.322	0.463768	0.489177	0.10628
10th PERCENTILE			15.22	0.18	0	5	2.32	1	1	3.24	1.74	0.451	2.73658	0.9	0.461538	1.1	0.6	1.22661	0.4	0.313236	0.71	0.92	0.692308	0.2	0.202647	2.27109	1.5152	1.26363	0	0.6372	0.99848	0	0.545085	2.7791	2.56677	0.952911	1.07116	0.268225	1.2185	0	1.9477	1.32745	1.31306	0.762	0.360977	0.445511	0.676197	0.524345	0.122041
90th PERCENTILE			46.06	0.4	1	10	6.5	3	11	8.06	4.3	1.1996	5.33851	2.78	0.724675	2.68	1.4	2.73333	1.2	0.6	1.4	1.58	1.06667	0.6	0.444444	4.087	2.26669	2.32353	0.230924	1.07237	1.5888	0.293494	0.770581	4.45235	3.3224	1.60239	1.5222	0.484685	2.0035	1.7	2.45314	1.68095	1.62116	1.0978	0.506772	0.663	0.9875	0.805105	0.2201
MAX			60.3	0.48	1	14	9.9	3	16	12.2	5.34	1.9	7.25	3.483	0.851852	3.7	2.4	3.55556	1.9	0.706073	1.9	2.5	1.375	0.8	0.6	4.913	2.728	3.08471	0.484	1.63	2.21	0.491993	0.92976	5.45899	3.478	1.93057	1.721	0.513907	2.23	2	3.36232	1.829	2.01156	1.246	0.560828	1.02899	1.155	1	0.286
[truncated: 1 more columns]
